# Supplementary material for: Microbial community and geochemical analyses of trans-trench sediments for understanding the roles of hadal environments
Source: ISME J. 2019 Dec 11;14(3):740–56. doi: 10.1038/s41396-019-0564-z (PMC7031335; doi:10.1038/s41396-019-0564-z)
Supplement: Supplementary file 2 — Supplementary Data [file 41396_2019_564_MOESM2_ESM.xlsx]

## Sheet: SData 1. OTU_top100
OTU	Linage	IO1-1_S000	IO1-1_S002	IO1-1_S004	IO1-1_S006	IO1-1_S008	IO1-1_S015	IO1-1_S025	IO1-2_S000	IO1-2_S002	IO1-2_S004	IO1-2_S006	IO1-2_S008	IO1-2_S009	IO1-2_S010	IO1-2_S020	IO3_S000	IO3_S004	IO3_S008	IO3_S010	IO3_S015	IOA_S000	IOA_S002	IOA_S003	IOA_S004	IOA_S005	IOA_S010	IOB_S000	IOB_S013	IOB_S033	IOB_S053	IOB_S073	IOB_S093	IOB_S113	IOC-1_S000	IOC-1_S010	IOC-1_S015	IOC-1_S020	IOC-1_S030	IOC-1_S045	IOC-1_S065	IOC-1_S085	IOC-1_S105	IOC-1_S145	IOC-2_S000	IOC-2_S003	IOC-2_S005	IOC-2_S008	IOC-2_S010
2133	Thaumarchaeota	0.00180928	0.00250657	0.0044386	0	7.05388e-05	0.000321348	5.81877e-05	0.00191197	0.00290492	0.00207947	1.1664e-05	0.000311295	0.000194818	0.000183644	4.64547e-05	0.00782072	0.00568581	0.00362362	0.00542345	0	0.00730331	0.0109506	0.00992699	0.00758342	0.00820992	0.00296515	0.00957828	0.00577737	0.000216832	1.37538e-05	0.00367693	1.67132e-05	0.00567233	0.147744	0.0458068	0.00253413	0.00328645	0.00157909	0.00618156	0.00200391	0.00422758	0.00277735	0.00712599	0.0127096	0.0427247	0.0797747	0.172326	0.244277
3257	Thaumarchaeota	0.000879856	0.000491485	0.000239206	0.000108528	0.000931112	0.00212447	0.000625518	0.00145362	0.000745175	0.000450331	0.00017496	0.00209785	0.0029501	0.00262753	0.000619396	0.0569053	0.0470035	0.0426812	0.039627	0.000949224	0.0373467	0.040051	0.0387332	0.0363358	0.0435623	0.0348151	0.0415738	0.0196791	0.00115644	2.75077e-05	0.0191864	0.00163789	0.00682453	0.000360268	0.00436473	0.00505073	0.000701009	0.00368172	1.79958e-05	0.00390017	0.00016946	0.0067764	2.59442e-05	0.00149684	0.000440785	0.000169275	0.00131526	0.000419046
2724	Thaumarchaeota	1.23923e-05	1.22871e-05	1.32892e-05	5.42638e-05	2.82155e-05	1.78527e-05	8.72816e-05	2.61914e-05	1.26301e-05	0	1.1664e-05	4.06036e-05	0.000361805	1.41265e-05	0	0.009229	0.0977442	0.120195	0.153021	0.0469793	0.00163064	0.00980799	0.00968826	0.0246631	0.0322414	0.0635513	0.0234091	0.0715465	0.0237503	2.75077e-05	0.00716033	0.00140391	0.00387019	0	0.00103399	0.000605035	6.78395e-05	0.00154531	0	0.00197907	0	0.00168596	0.00185933	0	0	0	0	0
724	Atribacteria	0	0	0	1.35659e-05	0.00134024	0.0656979	0.072822	1.30957e-05	1.26301e-05	0	0	0.00843202	0.0326042	0.0537654	0.0588117	0	0	0	0	0	0	0	0	0	0	0	0	0	0	0	0	0	0	0.0001544	4.57519e-05	0.00227107	0.057445	0.0851017	0.212405	0.0573432	0.182044	0.298056	0.0301558	0	0	0	0	0
4820	Thaumarchaeota	0.0528657	0.0678495	0.0655158	0.0120059	0.00128381	0.00126754	0.00218204	0.0467516	0.0610286	0.0611921	0.0151049	0.000852676	0.00154463	0.000932348	0.00952322	1.36726e-05	1.23336e-05	0	1.27912e-05	0	0	0	0	0	9.20395e-06	0	2.71724e-05	0	0	1.37538e-05	0	0	0	0.0463287	0.0162328	0.00380558	0.00403268	0.00352128	0.0112204	0.00391673	0.010997	0.00984696	0.0073249	0.0615883	0.0761771	0.0681101	0.0429338	0.0118511
3270	Thaumarchaeota	0	0	0	0	0	0	0	0	0	0	0	0	4.17467e-05	0	0	0.000300797	0.00553781	0.00707342	0.015311	0.0186048	0.000168006	0.00060668	0.001124	0.00169182	0.00240223	0.00521836	0.00214662	0.0417827	0.0475296	0.0432008	0.00153436	0	0	0	0	0.000166604	0	0.000278662	0	0	0	0	0	0	0	0	1.3421e-05	1.30952e-05
3851	Thaumarchaeota	0.0412169	0.0541494	0.0613164	0.0101609	0.000917004	0.000874781	0.0016729	0.0381477	0.0517834	0.0539868	0.012912	0.000785004	0.00105758	0.00080521	0.0074947	0	4.93346e-05	0	0	0	0	0	0	0	9.20395e-06	0	1.35862e-05	1.28959e-05	0	1.37538e-05	0	0	0	0.042726	0.0141282	0.00355129	0.00305278	0.00353816	0.0094298	0.00314663	0.010123	0.00818544	0.00745462	0.0565943	0.0706358	0.0574304	0.0409475	0.0120738
802	Proteobacteria	0.0159366	0.019942	0.0160268	0.00142442	0.0011004	0.00128539	0.00052369	0.0170899	0.016937	0.0131788	0.00155131	0.00132639	0.00251872	0.00182232	0.000991034	0.0185537	0.0040331	0.00693971	0.00373502	0.00151876	0.0278494	0.0230336	0.0228878	0.0178363	0.0156651	0.00934923	0.0231509	0.013257	0.000867328	5.50153e-05	0.0111967	0.00573262	0.00113742	0.00646766	0.00299218	0.0020957	0.00149247	4.22215e-05	0.000458893	0.000364347	0.000312163	0	0.000371866	0.0215545	0.0151599	0.00932552	0.00229499	0.0024357
3822	Thaumarchaeota	0	1.22871e-05	0	1.35659e-05	0	0	0	0	0	0	0	0	0.000111324	0	0	9.57082e-05	0.00421811	0.0215813	0.0343443	0.124042	3.95308e-05	0.000212338	0.000278513	0.000578108	0.000708704	0.00211238	0.000842346	0.0706438	0.150106	0.090569	0.00139613	0	0	0	0	0	0	0	0	0	0	4.07236e-05	0	0	0	0	0	0
1792	Proteobacteria	0.000446124	0.000884673	0.00187378	0.00355428	0.0010863	5.3558e-05	0	0.000222627	0.000820956	0.0018543	0.00411739	6.76727e-05	0.000139156	1.41265e-05	0	0.00862741	0.00996559	0.0132109	0.00699676	0.0137564	0.00401237	0.0160265	0.0148507	0.0202763	0.025228	0.026702	0.0145101	0.00915609	0.0126052	0.00940762	0.00594391	0.0134708	0.0140922	0.00470063	0.002251	0.000903168	1.50755e-05	2.53329e-05	8.9979e-06	7.45255e-05	8.91894e-06	0	8.64805e-06	0.000898106	0.00199928	0.00618623	0.00950208	0.0106071
911	Bacteroidetes	0.0222938	0.0357187	0.0414756	0.00529072	0.0257608	0.0156925	0.0150124	0.01929	0.0311963	0.0333113	0.00137635	0.0252149	0.0255072	0.0243258	0.021075	0.00427952	0.00262707	0.000762165	0.00546182	0.00436643	0.0063941	0.00622858	0.00584877	0.00547503	0.00551317	0.00251138	0.00457856	0.00446198	0.000607129	1.37538e-05	0.000428514	0	0	0.0139218	0.00210459	0.00519979	0.000723622	0.00261773	0.000683841	0.00181345	0.000160541	0.00134388	0.000518883	0.0138798	0.0186704	0.0255759	0.0124815	0.0089702
11204	Thaumarchaeota	0.0297788	0.038557	0.0421401	0.00781398	0.000733603	0.000660549	0.00146924	0.0264795	0.0387744	0.0373245	0.00928453	0.000649658	0.000890596	0.000663945	0.00537326	4.10178e-05	2.46673e-05	1.33713e-05	0	0	0	0	1.98938e-05	8.50159e-06	0	0	1.35862e-05	1.28959e-05	1.44555e-05	0	1.3823e-05	0	0	0.0454709	0.0162602	0.00377051	0.00378394	0.00379149	0.0111034	0.00342817	0.0107741	0.00969221	0.00874318	0.0422246	0.0497615	0.0447502	0.0329754	0.0100178
814	Proteobacteria	0.000136316	0.000110584	7.97353e-05	0	0.00142488	0.00289213	0.000436408	0.000170244	3.78903e-05	7.94702e-05	0	0.00392502	0.00471737	0.00480301	0.000541972	0.0109654	0.0236066	0.0203779	0.0130598	0.00979891	0.00547501	0.01272	0.0109714	0.0174623	0.0211783	0.0294716	0.0218059	0.0172676	0.00614357	0.0087887	0.00445102	0	0.000324977	0	0	0.000140298	1.50755e-05	0	0	0	0	0	0	0	1.57423e-05	1.53886e-05	1.3421e-05	0
3792	Proteobacteria	0.000408947	0.000970683	0.00112958	0.0069322	0.0023701	0.000339201	0.000261845	0.000235722	0.000328382	0.000741722	0.0122938	0.00100156	9.74089e-05	0.000268403	6.19396e-05	0.00754727	0.00949691	0.0130638	0.0103353	0.000817793	0.00457569	0.0120931	0.011976	0.0173007	0.019089	0.0204118	0.0121325	0.00777623	0.0125763	0.00543276	0.00131319	0	8.86302e-05	0.00474352	0.00767717	0.00155205	6.78395e-05	0.000236441	0.000161962	0.000389189	1.78379e-05	0	0	0.000476268	0.00187334	0.00304695	0.0047242	0.00915353
931	Bacteroidetes	0	0	5.31569e-05	0	0.000395017	5.3558e-05	2.90939e-05	0	0	2.64901e-05	0	0.000933884	0.000236565	0.000113012	4.64547e-05	0	1.23336e-05	0	0	0	0	0	0	0	0	0	0	0.000593212	0	1.37538e-05	0	0	0	0.0258621	0.00769548	0.00664662	1.50755e-05	0	0.000179958	1.65612e-05	3.56757e-05	2.44341e-05	0	0.00187786	0.0113187	0.0147269	0.0361696	0.0347677
2254	Thaumarchaeota	3.7177e-05	0	0	0	0.00134024	0.0026779	0.000465502	7.85741e-05	0	0	0	0.00311295	0.00421641	0.00371527	0.000356153	0.024679	0.00219539	5.34852e-05	0	1.46034e-05	0.0133219	0.030698	0.0305369	0.0244251	0.0195952	0.0111721	0.0247405	0.00804704	0.00265981	1.37538e-05	0.00865322	0.00245684	0.0210644	0	0.00324839	0.00446323	0.000278896	0.00306528	0	0.0046537	0	0.00266332	0	2.72153e-05	0	0	0	1.30952e-05
813	Proteobacteria	0.00991387	0.0119062	0.0154952	0.00723065	0.00500825	0.00274931	0.00126558	0.00794908	0.0108619	0.0143046	0.00513215	0.00388441	0.00435557	0.00340448	0.0014401	0.0103912	0.00331775	0.00207255	0.00416992	0.000993034	0.0097641	0.0121437	0.0117373	0.0109245	0.00952609	0.00818351	0.0102984	0.00631899	2.89109e-05	0.0001788	0.00729856	0	0.00731199	0.0140933	0.00141831	0.000648878	0.000474877	0	0.000467891	0	8.91894e-06	0	0	0.00877694	0.0117123	0.0154348	0.00982418	0.00382379
3869	Thaumarchaeota	0.000532871	8.60099e-05	0	0	0.00438751	0.00899775	0.00215295	0.000746454	8.84106e-05	0	0	0.0110577	0.0122039	0.0133637	0.00182722	0.0342088	0.0024914	0.00177838	0.00117679	2.92069e-05	0.0277506	0.024975	0.0322975	0.01322	0.0108607	0.00244879	0.0207869	0.0130249	0.00265981	0	0.0176935	0	0.0110345	0	0.00223269	0.00725165	0.000874376	0.00249951	0.000314927	0.00183002	0	0.0026226	6.05364e-05	6.80383e-05	0	0	1.3421e-05	1.30952e-05
2305	Thaumarchaeota	0	0	0	0	0	0	0	0	0	0	0	0	0	0	0	0	8.63355e-05	0.000909249	0.00502693	0.00522803	0	6.0668e-05	9.94688e-06	0.000102019	0.000165671	0.000391181	0.000312483	0.012393	0.0552199	0.0220061	1.3823e-05	3.34264e-05	0	0	0	0	0	0	0	0	0	0	0	0	0	0	0	0
919	Bacteroidetes	0	0	0	0	0	0	7.27347e-05	1.30957e-05	0	0	0	1.35345e-05	0	0	6.19396e-05	0	0	0	0	0	0	0	0	0	0	0	0	0	0	0	0	0	0	0	0	0	0	0	0	0	0	0	0	0	0	0	1.3421e-05	0
3340	Thaumarchaeota	7.4354e-05	3.68614e-05	3.98676e-05	0	0.00117094	0.00178527	0.000494596	0.000275009	1.26301e-05	1.3245e-05	0	0.00170535	0.00329799	0.00223199	0.000309698	0.0146297	0.0106686	0.00704668	0.000396526	0	0.00573196	0.012447	0.0103945	0.0135685	0.0148368	0.0123144	0.0172545	0.00653822	0.000101188	0	0.00957936	0.0049471	0.00506669	0	0.00830855	0.0104171	0.000203519	0.00506658	0.000575866	0.00903415	0	0.0118424	0	4.0823e-05	0	1.53886e-05	0	0
5013	Thaumarchaeota	0	0	0	0	1.41078e-05	0	0	0	0	0	1.1664e-05	0	1.39156e-05	0	0	0.0028439	0.0113593	0.0100686	0.00802006	0.00198607	0.000533665	0.00346818	0.00305369	0.00633369	0.00777734	0.0111643	0.00696973	0.00308212	4.33664e-05	0	0.00326224	0.00182174	0	0	2.74512e-05	0.000271827	0	0	0	4.96837e-05	0	0.00013846	0.000207553	0	0	0	0	0
780	Proteobacteria	0.00604746	0.00654904	0.00811971	0.0214478	0.00788624	7.14107e-05	0.00033458	0.00483231	0.0058351	0.0084106	0.0226981	0.00619882	0.000153071	0.000127138	0.000603911	0.000587922	0.000937357	0.000280797	0.000972128	0.000189845	0.00121557	0.00215371	0.00173076	0.00132625	0.00105845	0.000719773	0.00255421	0.00375271	0.00047703	0.000426369	0.0013823	0.000200558	0.00186123	0.00894665	0.00268106	0.00563822	0.000120604	0.000793765	0.00450795	0.000563082	0.000383514	7.33024e-05	0.000821565	0.00632756	0.0056515	0.00710955	0.00724735	0.00690116
3164	Thaumarchaeota	0	1.22871e-05	0	0	0	0	0	0	0	0	0	0	5.56622e-05	0	0	0.000875046	0.012124	0.0143608	0.0160017	0.00787126	0.000306363	0.00134481	0.00125331	0.00311158	0.00463879	0.0120562	0.00722787	0.00637058	0.000419208	0	0.00295813	1.67132e-05	0.00140331	0	0	0	0	0	0	3.31225e-05	0	8.14472e-06	3.45922e-05	0	0	0	0	0
1799	Proteobacteria	0.0117108	0.0139213	0.0212627	0.0358277	0.0241807	0.00228514	0.00209476	0.00993963	0.00978832	0.0212583	0.0177642	0.00711917	0.00720826	0.00281117	0.00252404	0.00127155	0.000727685	0.000534852	2.55823e-05	0	0.00203583	0.00147625	0.00146219	0.00140276	0.00146343	0.000970129	0.00146731	0.000438461	0.000419208	0	2.76461e-05	0	0.000265891	0.00523246	0.00312028	0.00312163	0.00214071	0.00138487	0.000917786	0.000869464	0.00118622	0.00213392	8.64805e-06	0.00638199	0.00730444	0.00678639	0.00468394	0.00610235
2481	Proteobacteria	0.0102237	0.0125452	0.0206514	0.0321649	0.0226571	0.00235655	0.00241479	0.00920627	0.0090684	0.0201192	0.0158747	0.00625296	0.00692995	0.00264165	0.00284922	0.0013946	0.000838688	0.000454624	5.11646e-05	0	0.00163064	0.00123358	0.00140251	0.00133475	0.00129776	0.000844951	0.00123635	0.000386877	0.000592674	0	0	0	0.000339749	0.00623606	0.00339479	0.00389327	0.00269851	0.00164664	0.000962776	0.000770097	0.00132892	0.00219093	0	0.00537503	0.00628119	0.00600157	0.00382499	0.00602378
910	Bacteroidetes	0	1.22871e-05	0	6.78297e-05	0.00640492	0.0273146	0.025879	0	0	0	0	0.0128984	0.0224458	0.0239868	0.0119698	0	1.23336e-05	0	0	0	0	0	0	0	0	0	0	0	0	0	0	0	0	8.5778e-06	0.0071556	0.0088037	0.0432892	0.0333043	0.0144956	0.0139446	0.0205225	0.0215183	0.00335544	0	0	0	0	0
3990	Marinimicrobia	0.000334593	0.000921534	0.00295021	0.000922484	0.00176347	0	2.90939e-05	0.000104766	0.000959887	0.00235762	0.000408239	0.0010963	0.000347889	7.06324e-05	1.54849e-05	0.000177744	0.000333009	0.000842392	0.000831425	0.000102224	0.00014824	0.000424676	0.000547079	0.000399575	0.000450994	0.000242532	0.000271724	0.000154751	0.00146	0.00290206	0.000221169	0.004312	0	0.00740264	0.00783273	0.00225354	0	9.28874e-05	8.9979e-06	0	4.45947e-05	8.14472e-06	8.64805e-06	0.00193229	0.00396707	0.00789437	0.0150718	0.0125452
38220	Proteobacteria	0.000978995	0.00176935	0.00160799	0.00481591	0.000324478	7.14107e-05	2.90939e-05	0.000929794	0.00228605	0.00291391	0.00715002	0.000351898	0.000153071	4.23795e-05	0.000139364	0.00257045	0.00397144	0.00286146	0.00340245	0	0.000968504	0.00358952	0.00263592	0.00465887	0.00531988	0.0065249	0.00403511	0.00131538	0.000520397	0.00277827	0.000718798	0	0.000930617	0.0064934	0.00426408	0.000324439	0	5.06658e-05	0.000242943	0	0	8.14472e-06	0	0.000966144	0.0026762	0.00461659	0.00546235	0.00980829
1025	Bacteroidetes	1.23923e-05	0	0	0	8.46465e-05	1.78527e-05	2.90939e-05	1.30957e-05	0	0	0	1.35345e-05	2.78311e-05	0	7.74245e-05	1.36726e-05	0	0	0	0	0.00010871	0	0	0	0	7.82362e-06	4.07587e-05	0	0	0	4.14691e-05	0	0	0	0	0	0	0.000776876	0	0	0	0.000643433	0	0	0	0	0	0
3791	Thaumarchaeota	0	0	0	0	0	0	0	0	0	0	0	0	0	0	0	6.8363e-05	4.93346e-05	6.68565e-05	3.83735e-05	0	0	6.0668e-05	4.97344e-05	0.000170032	0.000239303	0.000516359	0.000434759	0.000361085	0	0	0	0	0	0	0	0	0	0	0	0	0	0	0	0	0	0	0	0
1696	Chloroflexi	0	0	0	6.78297e-05	0.000507879	0.000339201	0.000363673	0	0	0	0	0.000433106	0.000194818	0.000226024	0.000325183	0	0	0	0	0	0	0	0	0	0	0	0	0	0	0	0	0	0	3.43112e-05	0.00193073	0.0098647	0.0318318	0.0121767	0.0361716	0.0108559	0.068435	0.0209156	0.102773	0	0	0	0	0
2480	Proteobacteria	0	0	1.32892e-05	0.000108528	5.6431e-05	5.3558e-05	0	0	0	1.3245e-05	5.83199e-05	0	4.17467e-05	2.8253e-05	0	0.00401974	0.00494579	0.00558921	0.00553857	0.00311053	0.00193701	0.0100405	0.00792767	0.0181764	0.0168616	0.025771	0.00771697	0.00464253	0.00137327	0.00162295	0.000566745	0	0.00271799	0.000711957	0.00115295	0.000113992	0	8.44431e-06	0	0	0	0	8.64805e-06	1.36077e-05	9.4454e-05	0.000461659	0.00038921	0.000995233
2322	Thaumarchaeota	0	1.22871e-05	0	0	0	0	0	0	0	0	0	1.35345e-05	8.34934e-05	1.41265e-05	0	0.00285757	0.0240259	0.0321981	0.0136865	0.00654234	0.000464487	0.00318507	0.00315316	0.00680978	0.00916713	0.0163983	0.00820608	0.00459094	0.000491486	0	0.00429896	0.000384403	0	0	0	0.000140298	0	0	0	0.000198735	0	0.000716735	8.64805e-06	0	0	0	0	0
3985	Proteobacteria	0.00784435	0.00921534	0.00901009	0.00602328	0.00275101	0.000124969	0.000145469	0.00690143	0.00942205	0.00925828	0.00556372	0.000311295	9.74089e-05	0.000155391	0.000696821	0.00109381	0.000579682	0.000641823	0.00148377	0.00162098	0.00141323	0.00183015	0.00212863	0.00194687	0.00270596	0.000923188	0.00158959	0.00113484	0.00182139	0.00112781	0.00077409	0	0	0.0158175	0.00561834	0.00361267	0.000685933	0.000616434	0.000278935	0.000794939	2.67568e-05	0	0.000259442	0.0174586	0.0220078	0.0227136	0.0104952	0.00824996
345	Chloroflexi	0.00246608	0.00255572	0.00346848	0.0012345	0.000733603	0.00187453	0.00149833	0.00250128	0.00305648	0.00247682	0.00011664	0.00138052	0.00197601	0.00193533	0.00171883	0.00244739	0.0013937	0.00175164	0.000102329	0	0.00222361	0.00299295	0.00250661	0.00250797	0.00310173	0.0020185	0.00438835	0.00118642	0	2.75077e-05	0.0021011	0	0.000192032	0.00207583	0.0047948	0.00509457	0.00535932	0.00542124	0.00360816	0.00470339	0.00185514	0.00762345	0.00578555	0.0033747	0.00291233	0.00229291	0.00169105	0.0024488
3239	Atribacteria	0	0	0	0	0.000268047	0.015871	0.0160598	0	0	0	0	0.00181363	0.00711085	0.0104536	0.0124189	0	0	0	0	0	0	0	0	0	0	0	0	0	0	0	0	0	0	3.43112e-05	9.15039e-06	0.000464737	0.0135302	0.0197259	0.0505682	0.013986	0.044452	0.0720807	0.00707411	0	0	0	0	0
1567	Acidobacteria	0.00488258	0.00640159	0.00891706	0.00591475	0.00238421	0.00124969	0.000741894	0.00327392	0.00788118	0.00796026	0.00641519	0.00221967	0.002143	0.00258515	0.00153301	0.00505886	0.0038111	0.00278123	0.0024559	0.000131431	0.00323164	0.00743182	0.00708218	0.00723486	0.00763007	0.00699432	0.00630401	0.00303054	0.00164792	0.000632676	0.0036631	0.0036769	7.38585e-05	0.00548121	0.00200393	0.00193787	0.00066332	4.22215e-05	3.59916e-05	0	0.000347838	1.62894e-05	0	0.0087089	0.0114604	0.0106797	0.00594551	0.00303808
3569	Thaumarchaeota	0	0	0	1.35659e-05	1.41078e-05	0	1.45469e-05	1.30957e-05	0	0	0	0	0.000180902	2.8253e-05	0	0.0032951	0.0295514	0.03288	0.0404456	0.0111132	0.000444721	0.00337718	0.00313327	0.00777896	0.00990345	0.0172433	0.00740449	0.0156427	0.00579664	0	0.00201816	0	0.000738585	0	0.000146406	0.000201678	2.26132e-05	0.000185775	0	0.000314663	0	0.000333933	6.91844e-05	0	0	0	0	0
3913	Thaumarchaeota	0	0	0	1.35659e-05	0	0	0	0	0	0	0	0	2.78311e-05	1.41265e-05	0	0.000191416	0.00810321	0.0118069	0.0212973	0.067205	9.88269e-05	0.000626902	0.000636601	0.000926674	0.00108607	0.00503841	0.000366828	0.0113226	0.00348377	0	0	0	4.43151e-05	0	0	0	0	8.44431e-06	0	0	0	0	0	0	0	0	0	0
2239	Thaumarchaeota	0	0	0	1.35659e-05	0	0	2.90939e-05	0	0	0	0	1.35345e-05	5.56622e-05	0	0	0.00164071	0.0168601	0.0218755	0.0265289	0.00826555	0.000266833	0.00233572	0.00204906	0.00499044	0.00662684	0.0131124	0.00456497	0.0137986	0.00443783	1.37538e-05	0.00163112	0.000334264	0.000664727	0	0.00022876	0.000175372	2.26132e-05	0.000371549	0	0.000596204	0	0.000496828	0.00062266	0	0	0	0	0
2595	Thaumarchaeota	2.47847e-05	0	0	0	0.000790034	0.000714107	1.45469e-05	1.30957e-05	0	0	0	0.00151587	0.00154463	0.00179406	0.000108394	0.0117311	0.013937	0.00319574	0.000102329	0	0.00446698	0.0137312	0.0118865	0.0152689	0.0156099	0.0217653	0.0102984	0.00277262	0.000101188	1.37538e-05	0.00311018	0	8.86302e-05	0	0.00095164	0.00109608	7.53773e-05	0.0015622	0	0.000463714	8.91894e-06	0.00142533	0.000596715	0	0	0	0	0
2275	Gemmatimonadetes	0.00763368	0.00783919	0.00753498	0.00412405	0.000395017	8.92634e-05	0.000116375	0.00696691	0.00880317	0.00696689	0.00509716	0.000135345	0.000153071	0.000183644	7.74245e-05	0.00504519	0.000752353	0.00100285	8.95381e-05	4.38103e-05	0.00428909	0.0040142	0.00465514	0.00335813	0.00263233	0.00216714	0.00336938	0.000941401	0	0	0.00013823	3.34264e-05	0.00388496	0.0037485	0.000457519	0.000631341	2.26132e-05	0.000211108	0.00021595	6.62449e-05	8.91894e-05	0	0	0.00714402	0.00577743	0.00393949	0.00153	0.00102142
2179	Thaumarchaeota	0.0119462	0.00850269	0.00388045	0.000149225	0	0	1.45469e-05	0.0116159	0.0101167	0.00496689	0.000629855	1.35345e-05	1.39156e-05	4.23795e-05	0.000216789	0.000492213	8.63355e-05	8.02278e-05	0.000191867	0	0.00201607	0.000879685	0.000825591	0.000476089	0.000515421	6.2589e-05	0.00105973	0.000696379	0	0	0.000981436	3.34264e-05	7.38585e-05	0.00352548	0.00502356	0.00102593	0.000618094	0.000464437	0.00143966	0.00123381	0.00130216	0.00127058	0.00035457	0.0152134	0.00199928	0.000507825	0.00234868	0.00234404
4553	Thaumarchaeota	0.000433732	0.000245743	0.000305652	1.35659e-05	8.46465e-05	0.000321348	2.90939e-05	0.000445253	0.000555724	9.27152e-05	6.99839e-05	0.00029776	0.000473129	0.000635692	0.000185819	0.00650816	0.0127777	0.00561595	0.0089666	7.30172e-05	0.0059395	0.00869574	0.00793761	0.00728587	0.00648878	0.00607896	0.00874952	0.00398483	0.000419208	0	0.00367693	0	0.00134423	0.000162978	0.000201309	7.0149e-05	1.50755e-05	0.000253329	8.9979e-06	0.00134974	0	0.000211763	0	0.000421838	1.57423e-05	0	1.3421e-05	0
742	Proteobacteria	0.00629531	0.00749515	0.00507648	0.000881786	0.000211616	1.78527e-05	5.81877e-05	0.0060764	0.0116449	0.00548344	0.000548207	0.000108276	8.34934e-05	0.000141265	3.09698e-05	0.001545	0.000518013	0.000347654	0	0.000233655	0.00127487	0.0016077	0.00173076	0.00164931	0.00165671	0.00161167	0.00259497	0.000760858	5.78219e-05	0	0.00077409	0.00128692	0	0.00445188	0.00124445	0.000306902	0.000542716	0.000810653	0.00239344	0.000347786	0.00391541	0.000635288	0	0.0253511	0.0224328	0.01485	0.00330157	0.00104761
10130	Zixibacteria	0.00169775	0.00270317	0.00361467	0.000217055	0.000931112	0.000428464	0.000421861	0.00157148	0.00296807	0.00229139	2.3328e-05	0.000703796	0.00111324	0.00056506	0.00136267	0.00068363	0.00138137	0.000427882	0.000920963	0.000438103	0.000197654	0.000657236	0.000377982	0.000816153	0.000533829	0.000375534	0.000733656	0.00196018	0	0	0	0	0	0.00323383	0.000558174	0.00149067	0.00139448	0	0.000242943	8.28061e-05	1.78379e-05	8.14472e-06	0	0.00340192	0.00369945	0.00332395	0.00334183	0.00555235
66036	Bacteroidetes	0.0105335	0.00657361	0.0053024	0.021502	0.00780159	0.000767665	0.000436408	0.0105551	0.00593614	0.00635762	0.0275737	0.00180009	0.00129415	0.000579186	0.00109943	0.000177744	3.70009e-05	2.67426e-05	0	0	0.0005139	8.08906e-05	0.000119363	8.50159e-05	9.20395e-05	0	4.07587e-05	0.000116063	0	0	1.3823e-05	0	0.000206804	0.00114943	0.000887588	0.000385819	0.000278896	0.000135109	6.29853e-05	0	0.000124865	0.000219907	0	0.0101513	0.00157423	0.000523214	0.00209368	0.00329998
4314	Gemmatimonadetes	0.00506847	0.00717568	0.0073888	0.000420544	0.000155185	3.57054e-05	1.45469e-05	0.00474064	0.00607507	0.00675497	0.000979775	1.35345e-05	0	2.8253e-05	4.64547e-05	0.00135359	0.000604349	0.000588338	0.000255823	2.92069e-05	0.0012551	0.00202227	0.00148209	0.00148778	0.00146343	0.000954482	0.00177979	0.000399773	1.44555e-05	0	0.000193523	0.000200558	0.000753357	0.00736833	0.00046667	0.000271827	0.00023367	0.000101332	5.39874e-05	0.000480276	8.91894e-06	8.14472e-06	0	0.0112808	0.0114447	0.00760199	0.00393236	0.00373213
768	Proteobacteria	0	0	0	0	0	0	0	1.30957e-05	0	0	1.1664e-05	0	2.78311e-05	0	0	0.00417014	0.0122103	0.00730073	0.0138272	0.00533026	0.000948738	0.00515678	0.00453578	0.00848459	0.0116338	0.0125491	0.00812456	0.00585474	0.00452456	0.00313587	0.00312401	0	0.000960161	0	0	0	0	0	0	0	0	0	0	0	1.57423e-05	0	0.000120789	0.000104761
1740	Chloroflexi	0	0	0	0	0	0.000178527	0.000320033	0	0	0	0	4.06036e-05	0.000166987	9.88854e-05	0.000216789	0	0	0	0	0	0	0	0	0	0	0	0	0	0	0	0	0	0	0.000248756	1.83008e-05	0.000219216	0.0170654	0.0110789	0.0277495	0.00962207	0.038182	0.0415055	0.0480918	0	0	0	0	0
3329	Planctomycetes	0	3.68614e-05	1.32892e-05	0.000149225	0.00111451	0.0073553	0.00541146	5.23828e-05	6.31504e-05	0	0	0.00504839	0.0112159	0.00925285	0.0174205	0	1.23336e-05	0	0	0	0	0	0	0	0	0	0	0	0	0	0	0	0	0	0.00118955	0.00469121	0.0180453	0.0238552	0.0107525	0.00347786	0.00637704	0	0.00147882	0	0	0	0	0
3079	Thaumarchaeota	0.00863746	0.0119185	0.013648	0.00264536	0.000239832	0.000303496	0.000581877	0.00883959	0.011986	0.0123974	0.00278769	0.000203018	0.000236565	0.000127138	0.00162592	0	0	0	1.27912e-05	0	0	0	0	0	0	0	0	0	0	0	0	0	0	0.0169154	0.00548108	0.00125391	0.00118342	0.00108087	0.0034462	0.00109304	0.00379947	0.0032416	0.00288845	0.0122877	0.0152543	0.0140498	0.00979734	0.00261904
234367	Bacteroidetes	0.000917033	0.000356327	0	0	0.00179168	0.000142821	0.000261845	0.00168934	0.000214712	0.000238411	0	0.000690262	0.000236565	4.23795e-05	0.000123879	0.000191416	0	0	0	0	0.000247067	0	4.97344e-05	0	0	0	9.51035e-05	0	0	0	4.14691e-05	1.67132e-05	0	0	9.15039e-05	0	0	0	0	0	0	0	0	0.000353799	0	0.00023083	1.3421e-05	0
3555	Planctomycetes	2.47847e-05	0	0	0	0.000324478	0.0228514	0.0137323	0	0	0	0	0.00295053	0.0128301	0.018647	0.0165689	0	0	0	0	0	9.88269e-06	0	0	0	0	0	0	0	0	0	0.00170023	0.00228971	0.000974932	0	0.00495036	0.00769885	0.00661059	0.00365638	0.00296931	0.0108973	0.000990002	0.00467507	0.0064255	0	0	0	0	0
740	Thaumarchaeota	0	0	0	0	0	0	0	0	0	0	0	0	1.39156e-05	0	0	0.000902391	0.00427978	0.00449276	0.00374781	0.000920017	0.000227302	0.00153692	0.00133288	0.0031966	0.00352511	0.00529659	0.00302973	0.0015733	8.67328e-05	0	0.00140995	0.00137048	1.47717e-05	0	0	0.000131529	0	0	0	4.96837e-05	0	6.51577e-05	0.000198905	0	0	0	0	0
5940	Bacteroidetes	0.00397794	0.00684393	0.0102327	0.00443606	0.00805553	0.00273146	0.00416042	0.00399419	0.00630241	0.00809272	0.00193622	0.00527847	0.00327016	0.00298069	0.00778891	0.000656285	0.000197338	0.000548224	0	0	0.0005139	0.000707793	0.000686335	0.000382572	0.000266915	3.12945e-05	0.000557035	0.00107036	0	0	0	0	0	0.00288214	0.00171112	0.00187649	8.2915e-05	0.00060799	4.49895e-05	0.000240138	1.78379e-05	0.000211763	1.72961e-05	0.00401426	0.00294382	0.00210824	0.00322104	0.00662616
8434	Proteobacteria	1.23923e-05	0	0.000292363	0.00036628	0.00012697	0	0.000130922	0	2.52602e-05	5.29801e-05	4.66559e-05	9.47418e-05	6.95778e-05	1.41265e-05	3.09698e-05	0.000929737	0.00204739	0.0035434	0.00186751	0.00322736	0.000316246	0.000869574	0.000885273	0.00175983	0.00173034	0.00401352	0.00311124	0.00161199	0.00063604	0	0.000566745	0	0	0.00345685	9.15039e-05	0	3.76886e-05	0	0	0	0	0	0	0.000517091	0.00141681	0.00309312	0.00705946	0.00458331
2323	Thaumarchaeota	9.91387e-05	0	0	0	0.000423233	0.00107116	0.000407314	0.000209531	1.26301e-05	1.3245e-05	0	0.00119104	0.00121065	0.00182232	0.000774245	0.00834028	0.00122103	0.000521481	0	0	0.0108215	0.00985854	0.00918097	0.00656323	0.00362636	0.00178379	0.00851856	0.00608687	0.000939605	0	0.00221169	0	0	0	0.00180263	0.00308656	7.53773e-06	0.000810653	0	0.00149879	0	0.00128687	0	1.36077e-05	0	0	0	0
4184	Thaumarchaeota	0	0	0	0	0	0	0	0	0	0	0	0	0	0	0	0.00106646	0.00432911	0.00407825	0.0034664	0.000657155	0.000237185	0.00146614	0.00133288	0.00323061	0.00343307	0.00488977	0.003152	0.00101878	7.22773e-05	0	0.00135466	0.000902512	0	0	3.66015e-05	0.00019291	0	0	0	3.31225e-05	0	0.000130315	0.000138369	0	0	0	0	0
9463	Gemmatimonadetes	0.00277588	0.00449709	0.00427913	8.13957e-05	4.23233e-05	1.78527e-05	0.000101829	0.0033525	0.00575932	0.00421192	0.000221616	2.70691e-05	0.000166987	0.00024015	0.000557457	0.00125788	0.000185005	0.000414511	0.00033257	0.000321276	0.00145276	0.00189082	0.0022281	0.0016238	0.00107686	0.000641537	0.00198359	0.00141855	0.000115644	0	4.14691e-05	0.00723681	0.000147717	0.00727397	0.000649677	0.000166604	0.000437188	0.000219552	0	8.28061e-06	2.67568e-05	0	0	0.00907631	0.0107205	0.00617084	0.0029392	0.00265832
5979	Planctomycetes	0	0	0	1.35659e-05	0.00183401	0.00426679	0.00439317	0	0	1.3245e-05	0	0.00341071	0.00666555	0.00542457	0.00563651	0	2.46673e-05	0	0	0	0	0	0	0	0	0	0	0	0	0	0.00306871	0	0	0	0.00705495	0.0126619	0.00746235	0.00728744	0.00208751	0.00837998	0.0041919	0.00310314	0.00239551	0	0	0	0	0
9801	Marinimicrobia	0	1.22871e-05	0	0	0.00465556	0.0326168	0.024177	0	0	0	0	0.00766055	0.0130806	0.0216559	0.0325957	0	0	0	0	0	0	0	0	0	0	0	0	0	0	0	1.3823e-05	0	0	0	0	0.000113992	0.00165076	0.00234752	0	0.001623	0	0.000838906	0	0	0	0	0	0
33515	Thaumarchaeota	2.47847e-05	0	0	0	0.000338586	0.000642696	0.000218204	9.16698e-05	0	0	0	0.000500778	0.000709694	0.000536807	0.000154849	0.00546904	0.00431678	0.00160456	0	0	0.000177888	0.000242672	0.000179044	0.000246546	0.000285322	0.000242532	0.0105157	0.00417827	0.000101188	0	0.00478277	0.000701954	0.00394404	0	0.000219609	0.000263059	1.50755e-05	0.000168886	8.9979e-06	0.000256699	0	0.000374657	0	0	0	0	0	0
60810	Dadabacteria	0.00390359	0.0040056	0.00434557	0.000624033	0.000917004	0.00073196	0.000741894	0.00289415	0.00433212	0.00343046	0.000361584	0.00125871	0.00123848	0.000819336	0.00123879	0.00157235	0.00154171	0.00141736	0.000754678	0	0.00183818	0.00195149	0.00145225	0.00130925	0.00130696	0.000516359	0.00209228	0.000941401	0	0	0.00163112	0	0.00152149	0.00242752	0.00140916	0.00234122	0.00168091	0.000633323	0.00136768	0.00158988	0.000749191	0.00117284	0.000259442	0.00561997	0.00587189	0.00313928	0.00324789	0.00184642
2851	Proteobacteria	0.0076089	0.0057258	0.00366782	0.00710855	0.00111451	7.14107e-05	4.36408e-05	0.00734668	0.00683288	0.00475497	0.0102643	0.000825607	8.34934e-05	4.23795e-05	0.000232274	9.57082e-05	1.23336e-05	0	0	0	0.000138358	2.02227e-05	4.97344e-05	2.55048e-05	3.68158e-05	0	5.43449e-05	0	0	0	0	0	2.95434e-05	0.00116658	0.0012902	0	9.04527e-05	0.000202663	0	0.000712133	0	0	0	0.00759308	0.00473844	0.00120031	0.00138236	0.00256665
248498	Bacteroidetes	0	0	0	0	0	7.14107e-05	1.45469e-05	0	0	0	0	1.35345e-05	2.78311e-05	1.41265e-05	0	0	0	0	0	0	0	0	0	0	0	0	0	0	0	0	0	0	0	0	0	0	0	0	0	0	0	0	0	0	1.57423e-05	0	0	0
5473	Thaumarchaeota	0.00493215	0.00501315	0.00605988	0.038473	0.00215849	0.000642696	0.00157107	0.00574901	0.00492574	0.00778808	0.0557072	0.000365433	0.000612285	0.000536807	0.00449062	9.57082e-05	0	0	1.27912e-05	0	0.000375542	0.000161781	0.000129309	0.000110521	7.36316e-05	0	0.000394	0.000154751	1.44555e-05	0	0.000622037	3.34264e-05	0.00138854	0	0.000393467	0.000876862	0.000173368	0.000287106	0.000458893	0.000364347	1.78379e-05	0.000366512	0	0.00102057	1.57423e-05	0	0	0
2889	Thaumarchaeota	0.00904641	0.00546777	0.00285718	9.49616e-05	0	0	0.000101829	0.00924556	0.00838638	0.00409272	0.000559871	5.41382e-05	6.95778e-05	9.88854e-05	0.000201304	0.000519559	0.000111003	4.01139e-05	0.000230241	1.46034e-05	0.00132428	0.000353896	0.000547079	0.000433581	0.000377362	7.82362e-05	0.000692897	0.000644795	0	0	0.000704975	5.01396e-05	0.000384064	0.00238463	0.00355035	0.000675184	0.000384424	0.000371549	0.000971774	0.000844623	0.000767028	0.00108325	9.51286e-05	0.0114032	0.00146404	0.000276996	0.00198631	0.00183332
9542	Thaumarchaeota	0.00667947	0.00581181	0.00482398	0.0136066	0.000931112	0.000660549	0.00104738	0.00814552	0.0063782	0.00548344	0.0199571	0.000636124	0.00100192	0.000776957	0.00318989	0.00291226	7.40019e-05	0	0	0	0.00761956	0.00143581	0.00170092	0.000654623	0.00119651	3.12945e-05	0.00403511	0.00217941	0	1.37538e-05	0.00955172	0.00162118	0.00316114	0	0.00104314	0.00127145	0.000512565	0.00104709	0.000269937	0.000455434	5.35136e-05	0.00128687	0	0.00100697	1.57423e-05	1.53886e-05	0	0
41290	Proteobacteria	0.000594832	0.000565208	0.00124919	1.35659e-05	0	0	0	0.000497636	0.000366273	0.000847682	0	0	0	0	0	0.000136726	2.46673e-05	4.01139e-05	0	0	0.00040519	0.000475232	0.000278513	0.000246546	0.000202487	2.34709e-05	0.000326069	0.000154751	1.44555e-05	0	0	0	0.00162489	0.00659633	0.00113465	7.0149e-05	7.53773e-06	0	0	0	1.78379e-05	8.14472e-06	0	0.00566079	0.00955559	0.0122955	0.0101329	0.00547378
3133	Planctomycetes	6.19617e-05	8.60099e-05	0.000225917	0.000664731	0.00252529	0.00573071	0.0057024	3.92871e-05	7.57805e-05	0.000145695	0.000104976	0.00419571	0.00691603	0.00737403	0.00785085	1.36726e-05	1.23336e-05	0	0	0	0	0	9.94688e-06	0	0	0	0	0	0	1.37538e-05	0.00398103	0.0157605	0	0.000145823	0.00206799	0.00629587	0.00737943	0.0121598	0.0047419	0.00514226	0.00652866	0	0.00234362	0	0	1.53886e-05	0	0
60787	Bacteroidetes	0.00283785	0.00468139	0.0033223	0	5.6431e-05	5.3558e-05	0	0.00345726	0.00363747	0.00247682	0	5.41382e-05	1.39156e-05	0	0.000325183	0.000478541	0.000148004	0	0	0	0.00157135	0.00119314	0.00163129	0.000561105	0.000414178	9.38835e-05	0.000747242	0.000399773	0.000332476	0	0.000801736	0	0	0.001544	0	0	0	0	0	8.28061e-06	6.24326e-05	8.14472e-06	0	0.00823264	0.0106733	0.00906391	0.00222789	0.0010869
2255	Thaumarchaeota	0	1.22871e-05	0	1.35659e-05	0	0	0	0	0	0	0	1.35345e-05	2.78311e-05	0	0	0.00042385	0.00510613	0.00431893	0.00617813	0.00530105	0.00014824	0.0010718	0.000974795	0.00203188	0.0020893	0.00319986	0.00220097	0.00223099	0.00854318	0.00469006	0	0	0	0	0	0	0	0	0	0	0	4.88683e-05	0	0	0	0	0	0
650	Nanoarchaeaeota	3.7177e-05	3.68614e-05	0	0	0.00749122	0.0179598	0.0141396	1.30957e-05	3.78903e-05	0	0	0.0127225	0.0209707	0.0144514	0.00764955	0.000109381	2.46673e-05	1.33713e-05	0	0	9.88269e-06	0	7.95751e-05	0	1.84079e-05	0	0	0	0.00216832	0	0	0	0	0	0.000366015	0.000780407	0	0	0	0	0	0	0	2.72153e-05	0	1.53886e-05	0	0
2407	Nanoarchaeaeota	0	0	1.32892e-05	4.06978e-05	0.000733603	0.003999	0.00727347	0	0	0	0	0.000703796	0.00229607	0.00324909	0.00672045	0	0	1.33713e-05	0	0	0	0	1.98938e-05	0	9.20395e-06	1.56472e-05	0	0	0	0	0.000939967	0	0.00420994	8.5778e-06	0.002434	0.00342853	0.00742466	0.0160948	0.00467891	0.00309695	0.00575271	0	0	0	0	0	0	0
6008	Chloroflexi	0	1.22871e-05	0	0	4.23233e-05	0.00282072	0.00362219	0	0	0	0	0.000717331	0.00221257	0.00340448	0.00336023	0	0	0	0	0	0	0	0	0	0	0	0	0	0	0	0	0	0	2.57334e-05	2.74512e-05	0.00133283	0.0375982	0.0217272	0.02164	0.0120235	0.0152514	0.00662165	0.00181609	0	0	0	0	0
22133	Proteobacteria	0.000644402	0.000921534	0.000930245	0.000908918	0.0034564	0.000232085	7.27347e-05	0.000419062	0.000934627	0.000437086	0.00108475	0.00755228	0.000528791	0.00028253	0.000185819	0.00257045	0.00208439	0.00141736	0.000409317	0	0.00280668	0.00434787	0.00388923	0.00464187	0.00480446	0.0031451	0.00389924	0.0012509	0.000939605	0.000426369	0.000414691	5.01396e-05	0	0.00172414	0.0022876	0.00356006	0.000120604	0.000413771	8.9979e-06	0	0	0	0	0.00103418	0.0013381	0.00246218	0.00252315	0.00212142
65342	Bacteroidetes	0.0101245	0.0117711	0.00842536	0.00447676	0.00768873	0.00139251	0.000683706	0.00961224	0.0096115	0.0102914	0.00162129	0.0041145	0.00299185	0.00221786	0.00247759	0.000560576	3.70009e-05	0	0.000191867	0	0.000790615	0.000242672	0.0003183	6.80128e-05	0.000101243	0	0.000285311	9.02713e-05	0	0	0	0	0	0.00120947	0.000219609	0.00019291	0	0	0	0	1.78379e-05	0	0	0.00410951	0.00160572	0.000723266	0.000630788	0.00329998
1779	Proteobacteria	0.000532871	0.00131472	0.00190036	0.000447676	8.46465e-05	0	1.45469e-05	0.000196435	0.00165454	0.00221192	0.000303264	0	0	0	0	2.73452e-05	9.86692e-05	6.68565e-05	2.55823e-05	1.46034e-05	0	2.02227e-05	3.97875e-05	4.2508e-05	0	0	5.43449e-05	0	0.00015901	0	0	0	0	0.00256476	0.00301048	0.000605035	0	0.000363105	0	0.000687291	2.67568e-05	8.14472e-06	0	0.00235413	0.00305401	0.003524	0.00267078	0.00315594
3901	Proteobacteria	7.4354e-05	7.37228e-05	6.64461e-05	0.000108528	4.23233e-05	0	0	7.85741e-05	2.52602e-05	5.29801e-05	0.000128304	1.35345e-05	1.39156e-05	1.41265e-05	1.54849e-05	0.000533231	0.00202272	0.0016313	0.00915847	0.0101932	0.000424956	0.000859463	0.000726123	0.000858661	0.000938803	0.000837128	0.00103255	0.00394615	0.0124028	0.00910504	0.00211492	0.00484682	0.00471217	1.71556e-05	3.66015e-05	1.75372e-05	0	8.44431e-06	1.79958e-05	0	0	0	8.64805e-06	4.0823e-05	4.7227e-05	7.69432e-05	9.39471e-05	6.54759e-05
7105	Proteobacteria	0.0058244	0.00529575	0.00439873	0.000759693	0.000761819	0.000446317	0.000800081	0.00652165	0.00575932	0.00368212	0.000594863	0.00104216	0.00128023	0.000819336	0.000464547	0.00489479	0.000160337	0.000133713	0	0	0.00471404	0.00412542	0.00400859	0.00272901	0.00184079	0.000422476	0.00171186	0.000825338	0	0	0.000939967	3.34264e-05	0	0.00512952	0.00175687	0.000420894	0.000738697	0.000802209	0.00135868	0.000927429	0.000205136	2.44341e-05	0	0.00295286	0.00294382	0.00190819	0.000724735	0.000117857
4638	Thaumarchaeota	1.23923e-05	0	0	0	0	7.14107e-05	2.90939e-05	1.30957e-05	0	0	0	6.76727e-05	5.56622e-05	7.06324e-05	1.54849e-05	0.00336346	0.014529	0.00587	0.000460482	0	0.000958621	0.00326596	0.00257624	0.00407226	0.00449153	0.00687697	0.00438835	0.000760858	0	0	8.29382e-05	1.67132e-05	0.00614503	0	0.00024706	0.000131529	0	7.59988e-05	0	0	0	0	0	0	0	0	0	0
765	Marinimicrobia	0	1.22871e-05	0	5.42638e-05	0.00681405	0.00510587	0.0026039	0	0	0	0	0.00406036	0.00389636	0.00425207	0.00478484	1.36726e-05	0	0	0	0	9.88269e-06	0	0	0	0	0	0	0	0	0	0.000677329	0	0	0	0.00201309	0.00121007	0	0.000506658	0	5.79643e-05	0	0	0	0	0	0	0	0
3393	Aerophobetes	0	0	0	0	8.46465e-05	0.000749813	0.000960098	0	0	0	0	0.000730866	0.00108541	0.00076283	0.000696821	0	0	0	0	0	0	0	0	0	0	0	0	0	0	0	0.000939967	0	2.95434e-05	8.5778e-06	0.00499611	0.00345484	0.00699501	0.0122105	0.00408505	0.0277649	0.0106403	0.00918724	0.0329664	0	0	0	0	0
5813	Thaumarchaeota	0.000111531	0	0	0	0.000155185	0.000142821	4.36408e-05	5.23828e-05	5.05204e-05	0	0	0.000162415	0.000333973	0.000197771	6.19396e-05	0.00252943	0.00212139	0.00145747	7.6747e-05	0	0.00118592	0.00235594	0.00220821	0.00245696	0.0028072	0.00282433	0.00301614	0.000954297	1.44555e-05	0	0.00165876	0.000869086	0.00051701	0	0.00539873	0.00423524	0.000354273	0.00295551	0.000764822	0.00454606	0	0.00926869	0	1.36077e-05	0	0	0	1.30952e-05
1680	Proteobacteria	0	0	0	0	0	0	0	0	0	0	0	0	2.78311e-05	0	1.54849e-05	0.000765665	0.00236806	0.00409162	0.00182914	0.00147495	9.88269e-06	0.000293228	0.000358088	0.00113071	0.00156467	0.00195591	0.00146731	0.00438461	0.00348377	0.00334218	0.001562	0.00493039	0.00639615	0	0	0	0	0	0	0	0	0	0	0	0	0	0	0
9538	Planctomycetes	3.7177e-05	0.000122871	0.000186049	9.49616e-05	5.6431e-05	0	0	5.23828e-05	0.000126301	0.00010596	0	0	0	0	0	0.000505886	0.00150471	0.0047067	0.00108725	0.00268703	0.000168006	0.00115269	0.000865379	0.00125824	0.000883579	0.00176032	0.000760828	0.00110905	0.00672179	0.00331467	0.00252962	0	0.000118174	0.00593584	0.00133596	3.50745e-05	0	4.22215e-05	0	0	8.91894e-06	8.14472e-06	0	0.00023133	0.000692663	0.00106182	0.00884445	0.00696663
7478	Marinimicrobia	3.7177e-05	0.000122871	0.000252495	0.00132946	0.00451448	0	0	1.30957e-05	5.05204e-05	0.00015894	0	0.00211139	0.000153071	0.000155391	0	0	2.46673e-05	6.68565e-05	6.39558e-05	1.46034e-05	1.97654e-05	0.000101113	5.96813e-05	1.70032e-05	1.84079e-05	1.56472e-05	0	1.28959e-05	1.44555e-05	0.000110031	1.3823e-05	0.000183845	0	0.00163836	0.0072105	0.00586621	0	0.00078532	0	0.00013249	0	0	0	6.80383e-05	0.000188908	0.000892541	0.00202657	0.00445236
59414	Planctomycetes	0.000136316	0.000393188	0.000784064	0.000217055	0.000141078	0	0	7.85741e-05	0.000252602	0.000370861	2.3328e-05	5.41382e-05	2.78311e-05	1.41265e-05	1.54849e-05	0.000328142	0.00218306	0.00120342	0.00282685	0.00202988	0.000316246	0.0005359	0.000377982	0.00112221	0.00141741	0.00237056	0.000991794	0.00140565	0.00406199	0.00235191	0.00337282	3.34264e-05	0.000206804	0.00262481	0.000631377	0.00100839	0	8.44431e-06	0	0	8.91894e-06	0	0	0.000993359	0.00212521	0.00447809	0.00496578	0.00335236
11306	Bacteroidetes	0.00273871	0.00265402	0.00296349	9.49616e-05	0	1.78527e-05	0.000247298	0.00246199	0.0026018	0.00323179	0.00017496	4.06036e-05	5.56622e-05	0	3.09698e-05	0.000410178	0.000172671	0	0.00113841	0	0.000681906	0.000374119	0.000457557	0.000365569	0.000248507	6.2589e-05	0.000570621	0.000773754	0	0	0.00124407	0	0	0.00428032	5.49023e-05	4.38431e-05	7.53773e-06	0	0	0	0.000437028	8.14472e-06	0	0.00502123	0.00425043	0.00258529	0.00570393	0.00428212
10763	Proteobacteria	0.00257761	0.00298577	0.00446518	0.00238761	0.00114273	0.000678402	0.00033458	0.00187268	0.00286703	0.00402649	0.00128304	0.00106923	0.00121065	0.00101711	0.000449062	0.00285757	0.000962025	0.000695308	0.000920963	0.000219052	0.00253985	0.00295251	0.0027155	0.00293305	0.00248507	0.00210455	0.00263573	0.00141855	2.89109e-05	4.12615e-05	0.00217022	0	0.00171352	0.00270201	0.000201309	0.000113992	0.000143217	0	7.19832e-05	0	0	0	0	0.00200033	0.00340034	0.00390871	0.00269762	0.00103452
803	Proteobacteria	0.00199517	0.00196594	0.00389374	0.00856011	0.00135434	0	0	0.00197745	0.00224816	0.00504636	0.0106609	0.000554916	2.78311e-05	0	3.09698e-05	0.000136726	0	0	0	1.46034e-05	9.88269e-05	5.05566e-05	1.98938e-05	0	9.20395e-06	0	2.71724e-05	0	0	0	0	0	0	0.001158	0.00310198	0.00149067	0	0	8.9979e-06	0	0	0	0	0.000530699	0.000440785	0.000507825	0.00114079	0.00412498
3898	Thaumarchaeota	0	1.22871e-05	0	0	0.000155185	0.000178527	0	0	0	0	0	9.47418e-05	0.000292227	8.47589e-05	0	0.00388302	0.0127283	0.00455962	0.000677931	0.000306672	0.000751085	0.00374119	0.00319295	0.00622317	0.00533829	0.00565648	0.00197	0.000722171	0	0	0.000373222	0	0	0	4.57519e-05	0.000131529	0	0	0	8.28061e-06	0	2.44341e-05	0.000415106	0	0	0	0	0
11282	Proteobacteria	0.00137555	0.00167105	0.00199338	0.00553491	0.00189044	5.3558e-05	2.90939e-05	0.00103456	0.00125038	0.002	0.00578534	0.00147527	4.17467e-05	0	0.000201304	0.000273452	0.000222006	9.35992e-05	0.00033257	2.92069e-05	0.000415073	0.00068757	0.00060676	0.000391073	0.000368158	0.000297298	0.000692897	0.00101878	1.44555e-05	0	0.000276461	1.67132e-05	0.000487466	0.0025133	0.000786933	0.00188525	3.76886e-05	0.000270218	0.00146666	0.00013249	0.000133784	4.07236e-05	0.000224849	0.00149684	0.00155849	0.00180047	0.00198631	0.00184642
3330	Planctomycetes	0	0	1.32892e-05	0	0.00101576	0.00274931	0.00241479	0	1.26301e-05	0	0	0.00180009	0.00346497	0.00257102	0.00312795	0	0	0	0	0	0	0	0	0	0	0	0	0	0	0	0.00234992	1.67132e-05	0	8.5778e-06	0.00503271	0.00930351	0.00550254	0.00520169	0.00155664	0.00601173	0.00303244	0.00241084	0.00206688	0	0	0	0	0
1790	Proteobacteria	0.000309809	0.000430049	0.000651171	0.00168218	0.000606633	1.78527e-05	1.45469e-05	0.000458349	0.000429423	0.00115232	0.00289267	0.000703796	0.000347889	5.6506e-05	3.09698e-05	0.000478541	0.000579682	0.00124353	8.95381e-05	0.00243878	0.00120569	0.000748238	0.00123341	0.0010457	0.00131616	0.000876246	0.000815173	0.000464253	0.000448119	0	0.000290284	0	0	0.00237605	0.00195818	0.000938243	4.52264e-05	0.000160442	8.9979e-06	0.000124209	0.000196217	0	0	0.00058513	0.000865828	0.00161581	0.00187894	0.00209523
6052	Thaumarchaeota	0	0	1.32892e-05	0	0	0	0	0	0	0	0	0	1.39156e-05	0	0	0.00121686	0.0185621	0.0121813	0.00864682	0.000394293	8.89442e-05	0.000546012	0.000855432	0.00139426	0.00294526	0.00866858	0.000665725	0.000154751	2.89109e-05	0	0	0	0	0	0	0	0	0	0	0.00054652	0	0	0	0	0	0	0	0
5811	Planctomycetes	0	0	0	1.35659e-05	0.00012697	0.0135323	0.00915002	0	0	0	0	0.00166475	0.00864156	0.0110187	0.0110098	0	0	0	0	1.46034e-05	0	0	0	0	0	0	0	0	0	0	0.000608214	0.000534822	1.47717e-05	0	0.00253466	0.00431416	0.00500505	0.00264307	0.00224948	0.00675698	0.000392433	0.00381987	0.00365813	0	0	0	0	0
3823	Thaumarchaeota	0	0	0	0	1.41078e-05	0.000124969	1.45469e-05	1.30957e-05	0	0	0	0.000243622	0.000208733	8.47589e-05	1.54849e-05	0.00332244	0.00534047	0.0012569	0	0	0.00168006	0.00469166	0.00426721	0.00714134	0.00759326	0.00952135	0.011195	0.00192149	0.000867328	0	0.0045616	0	0.000915846	0	0	0.000341976	0	0.000236441	0	0.000927429	0	0.000513117	0	0	0	0	0	0
[truncated: 44 more columns]

## Sheet: SData 2. Sample_GeoChem
	SSU rRNA			Porewater						Oxigen		Organic geochemistry
Sample	Depth (cmbsf)	Depth (av.)	Water depth (mbsl)	Depth (cmbsf)	Depth (av.)	NO3 (μM)	NO2 (μM)	NH4 (μM)	PO4 (μM)	Depth (cmbsf)	O2	Depth (cmbsf)	Depth (av.)	d13C (‰)	d15N (‰)	TOC (wt %)	TN (wt %)	C/N wt/wt)
JC_S000	0–2	1	7963	0–2	1	11.2	5.5	80.8	N.A.	0	135	0–2	1	-21.1	5.1	3.09	0.4	7.8
JC_S002	2–4	3	7963	2–4	3	5.4	6.6	40.8	N.A.	2	139	2–4	3	-21.1	5.1	2.07	0.28	7.5
JC_S004	4–6	5	7963	4–6	5	3.1	4.9	29.7	N.A.	4	145	4–6	5	-21.2	5.4	1.71	0.23	7.4
JC_S006	6–8	7	7963	6–8	7	0.8	1.9	38.1	N.A.	6	137	6–8	7	-21.3	5.2	1.79	0.24	7.6
JC_S008	8–10	9	7963	8–10	9	0.1	0.1	73.9	N.A.	8	137	8–10	9	-20.7	5.4	1.63	0.22	7.5
JC_S010	10–15	12.5	7963	10–15	12.5	0	0	141.6	N.A.	12	128	10–15	12.5	-21.1	5.1	2.03	0.26	7.7
JC_S020	20–25	22.5	7963	20–25	22.5	0	0	276.2	N.A.	24	121	20–25	22.5	-21	5.1	3.28	0.42	7.9
JC_S037	37–44	40.5	7963	37–44	40.5	0	0	320.2	N.A.	N.A.	N.A.	37–44	40.5	-21.1	5.2	2.55	0.32	7.9
IO1-1_S000	0–2	1	9250	0–2	1	36	1	8.7	2.9	N.A.	N.A.	0–2	1	-21.7	3.7	1.55	0.16	9.5
IO1-1_S002	2–4	3	9250	2–4	3	32	0.6	2.6	2	N.A.	N.A.	2–4	3	-21.4	4.2	1.02	0.11	9.4
IO1-1_S004	4–6	5	9250	4–6	5	23.6	0.3	2.9	1.7	N.A.	N.A.	4–6	5	-21.5	3.8	0.94	0.09	10.1
IO1-1_S006	6–8	7	9250	6–8	7	8.9	1.5	2.2	1.3	N.A.	N.A.	6–8	7	-21.5	3.7	0.85	0.08	10.1
IO1-1_S008	8–10	9	9250	8–10	9	0.5	0.5	5.8	1.4	N.A.	N.A.	8–10	9	-21.5	3.4	1.09	0.11	9.9
IO1-1_S015	15–20	17.5	9250	15–20	17.5	0.6	0.3	72.7	0.3	N.A.	N.A.	15–20	17.5	-21.4	3.4	1.14	0.13	9.1
IO1-1_S025	25–29	27	9250	25–29	27	1.2	0.4	105.7	0.2	N.A.	N.A.	25–29	27	-22	2.5	0.54	0.05	10.7
IO1-2_S000	0–1	0.5	9242	0–1	0.5	36.4	0.9	6	2.7	N.A.	N.A.	0–1	0.5	-21.7	4	1.57	0.18	8.8
IO1-2_S002	2–3	2.5	9242	2–3	2.5	30.7	0.5	2.7	2	N.A.	N.A.	2–3	2.5	-21.5	3.6	0.97	0.1	9.6
IO1-2_S004	4–5	4.5	9242	4–5	4.5	22.6	0.3	6.1	1.8	N.A.	N.A.	4–5	4.5	-21.3	4.1	0.86	0.09	9.4
IO1-2_S006	6–7	6.5	9242	6–7	6.5	9.3	1.1	2.7	1.5	N.A.	N.A.	6–7	6.5	-21.1	3.9	0.77	0.09	8.9
IO1-2_S008	8–9	8.5	9242	8–9	8.5	0.7	0.5	4.3	1.6	N.A.	N.A.	8–9	8.5	-21.5	3.6	1.14	0.12	9.7
IO1-2_S009	9–10	9.5	9242	9–10	9.5	0.6	0.3	11.6	2.4	N.A.	N.A.	9–10	9.5	-21.4	3.6	1.09	0.12	9.3
IO1-2_S010	10–15	12.5	9242	10–15	12.5	0.5	0.2	32.9	2.9	N.A.	N.A.	10–15	12.5	-21.3	4	1.13	0.13	8.7
IO1-2_S020	20–25	22.5	9242	20–25	22.5	0.7	0.2	83.1	0.4	N.A.	N.A.	20–25	22.5	-21.6	3.7	0.57	0.09	6.6
IO3_S000	0–2	1	5257	0–2	1	39	0.6	5.5	2.7	1	175	0–2	1	-21.4	6	0.3	0.04	7.4
IO3_S004	4–6	5	5257	4–6	5	40.3	0.2	5.7	2.7	5	70	4–6	5	-21.9	5.7	0.42	0.04	11.4
IO3_S008	8–10	9	5257	8–10	9	40.8	0.1	1.8	2.9	9	34	8–10	9	-21.7	5.2	0.34	0.03	11.8
IO3_S010	10–15	12.5	5257	10–15	12.5	41.4	0.2	10.7	3.2	13	9	10–15	12.5	-21.1	5.5	0.13	0.02	6.1
IO3_S015	15–20	17.5	5257	15–20	17.5	41.1	0.1	1.4	3.5	17	0	15–20	17.5	-21	5	0.12	0.02	5.7
IOA_S000	0–0.5	0.3	5370	0–1	0.5	39.2	0.9	4.3	2.9	N.A.	N.A.	0–0.5	0.3	-21.5	2.4	0.55	0.07	8.1
IOA_S002	1.5–2	1.8	5370	1–2	1.5	40.8	0.8	3	2.6	2	109	1.5–2	1.8	-21.4	3.1	0.46	0.06	7.6
IOA_S003	3–4	3.5	5370	3–4	3.5	40	0.4	1.1	2.4	3	102	3–4	3.5	-21.1	3.3	0.39	0.06	6.2
IOA_S004	4–5	4.5	5370	4–5	4.5	29.1	0.2	1.2	1.8	4	97	4–5	4.5	-21	4.1	0.4	0.06	6.8
IOA_S005	5–7	6	5370	N.A.	N.A.	N.A.	N.A.	N.A.	N.A.	5	94	5–7	6	-20.9	3.9	0.42	0.06	6.7
IOA_S010	10–15	12.5	5370	10–15	12.5	31.9	0.1	1.2	2.1	N.A.	N.A.	10–15	12.5	-21	3.8	0.37	0.05	7.8
IOB_S000	0–8	4	5474	0–8	4	34.2	0.2	0.9	2.7	5	87	0–8	4	-20.4	8.2	0.49	0.08	5.8
IOB_S013	13–23	18	5474	13–23	18	36.9	0.1	0.7	3.7	17.5	53	13–23	18	-20.4	7.9	0.29	0.07	4.5
IOB_S033	33–43	38	5474	33–43	38	36.1	0.1	0.6	4.8	35	39	33–43	38	-20.8	7.5	0.22	0.06	4
IOB_S053	53–63	58	5474	53–63	58	34	0	0.5	5.7	55	13	53–63	58	-21.1	7	0.21	0.06	3.6
IOB_S073	73–83	78	5474	73–83	78	31.9	0.1	0.5	6.4	75	3	73–83	78	-21.3	7.3	0.16	0.05	3.6
IOB_S093	93–103	98	5474	93–103	98	29.8	0.1	0.6	7.1	95	5	93–103	98	-22	7.2	0.17	0.05	3.4
IOB_S113	113–123	118	5474	113–123	118	28.1	0.1	0.6	7.9	115	1	113–123	118	-21.8	7.7	0.14	0.04	3.3
IOC-1_S000	0–10	5	9776	0–10	5	19.8	0.1	1.2	1.7	5	29	0–10	5	-21	7.4	0.68	0.1	7
IOC-1_S010	10–15	12.5	9776	10–15	12.5	14.4	0.2	1.9	2.7	12.5	10	10–15	12.5	-21	7.3	0.58	0.08	7.1
IOC-1_S015	15–20	17.5	9776	15–20	17.5	6.4	0.2	5.6	2.3	17.5	0	15–20	17.5	-20.9	6.7	0.66	0.09	7.2
IOC-1_S020	20–25	22.5	9776	20–25	22.5	4.4	0.2	16.6	2.2	22.5	7	20–25	22.5	-21.1	6.6	0.64	0.09	7.1
IOC-1_S030	30–35	32.5	9776	30–35	32.5	4.3	0.5	43.3	3.4	32.5	1	30–35	32.5	-20.9	7.3	0.66	0.09	7
IOC-1_S045	45–55	50	9776	45–55	50	2.9	0.4	82.8	5.5	45	2	45–55	50	-21	7	0.64	0.09	7
IOC-1_S065	65–75	70	9776	65–75	70	1.4	0.3	140.4	7.1	70	1	65–75	70	-21	7.1	0.53	0.08	6.7
IOC-1_S085	85–95	90	9776	85–95	90	1.4	0.4	133.9	11.5	90	0	85–95	90	-21.3	7.1	0.5	0.07	6.8
IOC-1_S105	105–115	110	9776	95–105	100	0.2	0.6	116.6	10.9	100	1	105–115	110	-21.3	6.5	0.5	0.07	7.2
IOC-1_S145	145–155	150	9776	135–145	140	0.3	0.5	161	10	140	0	145–155	150	-21.5	7	0.29	0.04	7.4
IOC-2_S000	0–2.5	1.3	9772	0–2.5	1.3	27.6	0.4	0.9	2.5	0	145	0–2.5	1.3	-21.3	6.8	0.8	0.11	7.3
IOC-2_S003	2.5–5	3.8	9772	N.A.	N.A.	N.A.	N.A.	N.A.	N.A.	N.A.	N.A.	2.5–5	3.8	-20.9	7.2	0.64	0.09	7
IOC-2_S005	5–7.5	6.3	9772	5–7.5	6.3	24.7	0.2	1	2.8	5	83	5–7.5	6.3	-20.7	7.1	0.65	0.09	7
IOC-2_S008	7.5–10	8.8	9772	7.5–10	8.8	18.4	0.1	0.7	3.7	N.A.	N.A.	7.5–10	8.8	-21	7.2	0.5	0.08	6.7
IOC-2_S010	10–15	12.5	9772	N.A.	N.A.	N.A.	N.A.	N.A.	N.A.	10	50	10–15	12.5	-20.9	7.4	0.47	0.07	6.6
IOC-2_S015	15–20	17.5	9772	15–20	17.5	7.6	0.3	0.3	3.6	15	32	15–20	17.5	-20.9	8.2	0.4	0.06	6.8
IOC-2_S020	20–25	22.5	9772	20–25	22.5	1.9	0.4	1.6	4.8	20	22	20–25	22.5	-20.9	6.7	0.56	0.08	7
IOC-2_S025	25–30	27.5	9772	25–30	27.5	0.5	0.1	9.6	5.8	25	10	25–30	27.5	-21.1	7.2	0.61	0.09	7
MA2_S000	0–2	1	5838	0–2	1	33.8	0.2	0.9	1.8	N.A.	N.A.	0–2	1	-19.6	10.3	0.37	0.06	6.6
MA2_S002	2–4	3	5838	2–4	3	33.8	0.1	0.4	1.8	N.A.	N.A.	2–4	3	-19.5	10.2	0.38	0.06	6.6
MA2_S004	4–6	5	5838	4–6	5	34	0.1	0.4	1.9	N.A.	N.A.	4–6	5	-19.5	10	0.37	0.06	6.7
MA2_S010	10–15	12.5	5838	10–15	12.5	33.6	0.1	0.5	2	N.A.	N.A.	12–14	13	-19.7	10.3	0.3	0.05	6.1
MA2_S020	20–25	22.5	5838	20–25	22.5	32.6	0	0.5	2.6	N.A.	N.A.	20–25	22.5	-19.1	11.7	0.2	0.03	7.3
MA2_S030	30–35	32.5	5838	30–35	32.5	31.4	0.1	0.5	2.8	N.A.	N.A.	30–35	32.5	-17.2	10.6	0.18	0.03	6.2
MC-1_S000	0–2	1	10901	0–2	1	33	0.1	1.2	1.5	1.5	152	N.A.	N.A.	N.A.	N.A.	N.A.	N.A.	N.A.
MC-1_S005	5–10	7.5	10901	5–10	7.5	28.6	0	0.5	2.2	7.5	98	N.A.	N.A.	N.A.	N.A.	N.A.	N.A.	N.A.
MC-1_S010	10–15	12.5	10901	10–15	12.5	23.9	0	0.5	2.8	11.5	71	N.A.	N.A.	N.A.	N.A.	N.A.	N.A.	N.A.
MC-1_S020	20–25	22.5	10901	20–25	22.5	10.5	0.2	1.8	3.2	21.5	33	N.A.	N.A.	N.A.	N.A.	N.A.	N.A.	N.A.
MC-1_S025	25–30	27	10901	25–29	27	5.8	0.1	0.6	4.4	27.5	14	N.A.	N.A.	N.A.	N.A.	N.A.	N.A.	N.A.
MC-2_S000	0–2	1	10902	0–2	1	33.1	0.1	0.8	1.5	N.A.	N.A.	0–2	1	-19.9	9.2	0.59	0.08	7.8
MC-2_S004	4–6	5	10902	4–6	5	30.1	0.1	0.8	2	4.5	117	4–6	5	-19.6	9.4	0.43	0.06	7.5
MC-2_S010	10–12	11	10902	10–12	11	24.5	0	0.5	2.7	12.5	68	10–12	11	-19.6	9.4	0.39	0.05	7.2
MC-2_S020	20–22	21	10902	20–22	21	13.1	0.1	0.5	4	20.5	29	20–22	21	-19.5	9.9	0.4	0.06	7
MC-2_S030	30–35	32.5	10902	30–35	32.5	0.6	0.2	2.6	5.2	32.5	1	30–35	32.5	-19.7	9.7	0.45	0.06	7.3
MC-2_S040	40–44	42	10902	40–44	42	0	0.1	13.2	7	40.5	1	40–44	42	-19	9.2	0.3	0.04	6.7
MD_S000	0–2	1	6067	0–2	1	34.2	0.2	0.8	1.7	0	136	0–2	1	-19.1	10.8	0.41	0.07	5.6
MD_S002	2–5	3.5	6067	2–5	3.5	34.5	0.1	0.6	1.7	4	133	2–4	3	-19.2	10.5	0.34	0.06	5.5
MD_S005	5–10	7.5	6067	5–10	7.5	35.2	0.2	0.7	1.8	6	127	6–8	7	-20.8	9.4	0.14	0.04	3.5
MD_S015	15–20	17.5	6067	15–20	17.5	35.7	0	0.5	1.9	16	120	16–18	17	-20.5	9	0.12	0.04	3.2
ME_S000	0–2	1	4700	0–2	1	34.7	0.4	2.2	2	0.5	141	0–2	1	-19.1	10.9	0.36	0.07	5.2
ME_S002	2–5	3.5	4700	2–5	3.5	35.1	0	0.5	1.9	2.5	140	2–4	3	-19.1	10.8	0.38	0.07	5.3
ME_S005	5–10	7.5	4700	5–10	7.5	36.2	0	0.4	2	6.5	136	6–8	7	-19.2	11.2	0.3	0.06	4.8
ME_S010	10–15	12.5	4700	10–15	12.5	36.8	0.1	0.5	2	12.5	124	12–14	13	-19.4	10.5	0.22	0.05	4
ME_S015	15–20	17.5	4700	15–20	17.5	37.4	0.1	0.5	2	16.5	120	16–18	17	-19.8	10	0.22	0.06	3.7
ME_S020	20–25	22.5	4700	20–25	22.5	38.1	0.1	0.8	2	22.5	110	20–25	22.5	-19.9	10	0.16	0.05	3.4
ME_S025	25–30	27.5	4700	25–30	27.5	38.9	0.1	0.7	1.9	26.5	108	25–30	27.5	-19.7	10.1	0.15	0.05	3.3
ME_S030	30–35	32.5	4700	30–35	32.5	39.7	0.1	0.8	1.9	32.5	94	N.A.	N.A.	N.A.	N.A.	N.A.	N.A.	N.A.
MF_S000	0–2	1	5183	0–2	1	34.1	0.2	1	1.5	1.5	134	0–2	1	-19.5	10.3	0.47	0.08	5.9
MF_S002	2–5	3.5	5183	2–5	3.5	34.2	0.1	0.5	1.5	3.5	130	2–4	3	-19.4	10.3	0.48	0.09	5.7
MF_S005	5–10	7.5	5183	5–10	7.5	34.9	0.1	0.5	1.7	7.5	128	6–8	7	-19.4	10.2	0.51	0.08	6
MF_S015	15–20	17.5	5183	15–20	17.5	35.5	0	0.5	1.8	17.5	119	16–18	17	-20.2	9.9	0.14	0.05	3

## Sheet: SData 3. OTU_CoOccurrence
Group	OTU	Linage	IO1-1_S000	IO1-1_S002	IO1-1_S004	IO1-1_S006	IO1-1_S008	IO1-1_S015	IO1-1_S025	IO1-2_S000	IO1-2_S002	IO1-2_S004	IO1-2_S006	IO1-2_S008	IO1-2_S009	IO1-2_S010	IO1-2_S020	IO3_S000	IO3_S004	IO3_S008	IO3_S010	IO3_S015	IOA_S000	IOA_S002	IOA_S003	IOA_S004	IOA_S005	IOA_S010	IOB_S000	IOB_S013	IOB_S033	IOB_S053	IOB_S073	IOB_S093	IOB_S113	IOC-1_S000	IOC-1_S010	IOC-1_S015	IOC-1_S020	IOC-1_S030	IOC-1_S045	IOC-1_S065	IOC-1_S085	IOC-1_S105	IOC-1_S145	IOC-2_S000	IOC-2_S003	IOC-2_S005	IOC-2_S008
A-1	2724	Thaumarchaeota	1.23923e-05	1.22871e-05	1.32892e-05	5.42638e-05	2.82155e-05	1.78527e-05	8.72816e-05	2.61914e-05	1.26301e-05	0	1.1664e-05	4.06036e-05	0.000361805	1.41265e-05	0	0.009229	0.0977442	0.120195	0.153021	0.0469793	0.00163064	0.00980799	0.00968826	0.0246631	0.0322414	0.0635513	0.0234091	0.0715465	0.0237503	2.75077e-05	0.00716033	0.00140391	0.00387019	0	0.00103399	0.000605035	6.78395e-05	0.00154531	0	0.00197907	0	0.00168596	0.00185933	0	0	0	0
A-1	3270	Thaumarchaeota	0	0	0	0	0	0	0	0	0	0	0	0	4.17467e-05	0	0	0.000300797	0.00553781	0.00707342	0.015311	0.0186048	0.000168006	0.00060668	0.001124	0.00169182	0.00240223	0.00521836	0.00214662	0.0417827	0.0475296	0.0432008	0.00153436	0	0	0	0	0.000166604	0	0.000278662	0	0	0	0	0	0	0	0	1.3421e-05
A-1	3822	Thaumarchaeota	0	1.22871e-05	0	1.35659e-05	0	0	0	0	0	0	0	0	0.000111324	0	0	9.57082e-05	0.00421811	0.0215813	0.0343443	0.124042	3.95308e-05	0.000212338	0.000278513	0.000578108	0.000708704	0.00211238	0.000842346	0.0706438	0.150106	0.090569	0.00139613	0	0	0	0	0	0	0	0	0	0	4.07236e-05	0	0	0	0	0
A-1	1792	Proteobacteria	0.000446124	0.000884673	0.00187378	0.00355428	0.0010863	5.3558e-05	0	0.000222627	0.000820956	0.0018543	0.00411739	6.76727e-05	0.000139156	1.41265e-05	0	0.00862741	0.00996559	0.0132109	0.00699676	0.0137564	0.00401237	0.0160265	0.0148507	0.0202763	0.025228	0.026702	0.0145101	0.00915609	0.0126052	0.00940762	0.00594391	0.0134708	0.0140922	0.00470063	0.002251	0.000903168	1.50755e-05	2.53329e-05	8.9979e-06	7.45255e-05	8.91894e-06	0	8.64805e-06	0.000898106	0.00199928	0.00618623	0.00950208
A-1	814	Proteobacteria	0.000136316	0.000110584	7.97353e-05	0	0.00142488	0.00289213	0.000436408	0.000170244	3.78903e-05	7.94702e-05	0	0.00392502	0.00471737	0.00480301	0.000541972	0.0109654	0.0236066	0.0203779	0.0130598	0.00979891	0.00547501	0.01272	0.0109714	0.0174623	0.0211783	0.0294716	0.0218059	0.0172676	0.00614357	0.0087887	0.00445102	0	0.000324977	0	0	0.000140298	1.50755e-05	0	0	0	0	0	0	0	1.57423e-05	1.53886e-05	1.3421e-05
A-1	3792	Proteobacteria	0.000408947	0.000970683	0.00112958	0.0069322	0.0023701	0.000339201	0.000261845	0.000235722	0.000328382	0.000741722	0.0122938	0.00100156	9.74089e-05	0.000268403	6.19396e-05	0.00754727	0.00949691	0.0130638	0.0103353	0.000817793	0.00457569	0.0120931	0.011976	0.0173007	0.019089	0.0204118	0.0121325	0.00777623	0.0125763	0.00543276	0.00131319	0	8.86302e-05	0.00474352	0.00767717	0.00155205	6.78395e-05	0.000236441	0.000161962	0.000389189	1.78379e-05	0	0	0.000476268	0.00187334	0.00304695	0.0047242
A-1	2305	Thaumarchaeota	0	0	0	0	0	0	0	0	0	0	0	0	0	0	0	0	8.63355e-05	0.000909249	0.00502693	0.00522803	0	6.0668e-05	9.94688e-06	0.000102019	0.000165671	0.000391181	0.000312483	0.012393	0.0552199	0.0220061	1.3823e-05	3.34264e-05	0	0	0	0	0	0	0	0	0	0	0	0	0	0	0
A-1	5013	Thaumarchaeota	0	0	0	0	1.41078e-05	0	0	0	0	0	1.1664e-05	0	1.39156e-05	0	0	0.0028439	0.0113593	0.0100686	0.00802006	0.00198607	0.000533665	0.00346818	0.00305369	0.00633369	0.00777734	0.0111643	0.00696973	0.00308212	4.33664e-05	0	0.00326224	0.00182174	0	0	2.74512e-05	0.000271827	0	0	0	4.96837e-05	0	0.00013846	0.000207553	0	0	0	0
A-1	3164	Thaumarchaeota	0	1.22871e-05	0	0	0	0	0	0	0	0	0	0	5.56622e-05	0	0	0.000875046	0.012124	0.0143608	0.0160017	0.00787126	0.000306363	0.00134481	0.00125331	0.00311158	0.00463879	0.0120562	0.00722787	0.00637058	0.000419208	0	0.00295813	1.67132e-05	0.00140331	0	0	0	0	0	0	3.31225e-05	0	8.14472e-06	3.45922e-05	0	0	0	0
A-1	38220	Proteobacteria	0.000978995	0.00176935	0.00160799	0.00481591	0.000324478	7.14107e-05	2.90939e-05	0.000929794	0.00228605	0.00291391	0.00715002	0.000351898	0.000153071	4.23795e-05	0.000139364	0.00257045	0.00397144	0.00286146	0.00340245	0	0.000968504	0.00358952	0.00263592	0.00465887	0.00531988	0.0065249	0.00403511	0.00131538	0.000520397	0.00277827	0.000718798	0	0.000930617	0.0064934	0.00426408	0.000324439	0	5.06658e-05	0.000242943	0	0	8.14472e-06	0	0.000966144	0.0026762	0.00461659	0.00546235
A-1	3791	Thaumarchaeota	0	0	0	0	0	0	0	0	0	0	0	0	0	0	0	6.8363e-05	4.93346e-05	6.68565e-05	3.83735e-05	0	0	6.0668e-05	4.97344e-05	0.000170032	0.000239303	0.000516359	0.000434759	0.000361085	0	0	0	0	0	0	0	0	0	0	0	0	0	0	0	0	0	0	0
A-1	2480	Proteobacteria	0	0	1.32892e-05	0.000108528	5.6431e-05	5.3558e-05	0	0	0	1.3245e-05	5.83199e-05	0	4.17467e-05	2.8253e-05	0	0.00401974	0.00494579	0.00558921	0.00553857	0.00311053	0.00193701	0.0100405	0.00792767	0.0181764	0.0168616	0.025771	0.00771697	0.00464253	0.00137327	0.00162295	0.000566745	0	0.00271799	0.000711957	0.00115295	0.000113992	0	8.44431e-06	0	0	0	0	8.64805e-06	1.36077e-05	9.4454e-05	0.000461659	0.00038921
A-1	2322	Thaumarchaeota	0	1.22871e-05	0	0	0	0	0	0	0	0	0	1.35345e-05	8.34934e-05	1.41265e-05	0	0.00285757	0.0240259	0.0321981	0.0136865	0.00654234	0.000464487	0.00318507	0.00315316	0.00680978	0.00916713	0.0163983	0.00820608	0.00459094	0.000491486	0	0.00429896	0.000384403	0	0	0	0.000140298	0	0	0	0.000198735	0	0.000716735	8.64805e-06	0	0	0	0
A-1	3569	Thaumarchaeota	0	0	0	1.35659e-05	1.41078e-05	0	1.45469e-05	1.30957e-05	0	0	0	0	0.000180902	2.8253e-05	0	0.0032951	0.0295514	0.03288	0.0404456	0.0111132	0.000444721	0.00337718	0.00313327	0.00777896	0.00990345	0.0172433	0.00740449	0.0156427	0.00579664	0	0.00201816	0	0.000738585	0	0.000146406	0.000201678	2.26132e-05	0.000185775	0	0.000314663	0	0.000333933	6.91844e-05	0	0	0	0
A-1	3913	Thaumarchaeota	0	0	0	1.35659e-05	0	0	0	0	0	0	0	0	2.78311e-05	1.41265e-05	0	0.000191416	0.00810321	0.0118069	0.0212973	0.067205	9.88269e-05	0.000626902	0.000636601	0.000926674	0.00108607	0.00503841	0.000366828	0.0113226	0.00348377	0	0	0	4.43151e-05	0	0	0	0	8.44431e-06	0	0	0	0	0	0	0	0	0
A-1	2239	Thaumarchaeota	0	0	0	1.35659e-05	0	0	2.90939e-05	0	0	0	0	1.35345e-05	5.56622e-05	0	0	0.00164071	0.0168601	0.0218755	0.0265289	0.00826555	0.000266833	0.00233572	0.00204906	0.00499044	0.00662684	0.0131124	0.00456497	0.0137986	0.00443783	1.37538e-05	0.00163112	0.000334264	0.000664727	0	0.00022876	0.000175372	2.26132e-05	0.000371549	0	0.000596204	0	0.000496828	0.00062266	0	0	0	0
A-1	768	Proteobacteria	0	0	0	0	0	0	0	1.30957e-05	0	0	1.1664e-05	0	2.78311e-05	0	0	0.00417014	0.0122103	0.00730073	0.0138272	0.00533026	0.000948738	0.00515678	0.00453578	0.00848459	0.0116338	0.0125491	0.00812456	0.00585474	0.00452456	0.00313587	0.00312401	0	0.000960161	0	0	0	0	0	0	0	0	0	0	0	1.57423e-05	0	0.000120789
A-1	740	Thaumarchaeota	0	0	0	0	0	0	0	0	0	0	0	0	1.39156e-05	0	0	0.000902391	0.00427978	0.00449276	0.00374781	0.000920017	0.000227302	0.00153692	0.00133288	0.0031966	0.00352511	0.00529659	0.00302973	0.0015733	8.67328e-05	0	0.00140995	0.00137048	1.47717e-05	0	0	0.000131529	0	0	0	4.96837e-05	0	6.51577e-05	0.000198905	0	0	0	0
A-1	4184	Thaumarchaeota	0	0	0	0	0	0	0	0	0	0	0	0	0	0	0	0.00106646	0.00432911	0.00407825	0.0034664	0.000657155	0.000237185	0.00146614	0.00133288	0.00323061	0.00343307	0.00488977	0.003152	0.00101878	7.22773e-05	0	0.00135466	0.000902512	0	0	3.66015e-05	0.00019291	0	0	0	3.31225e-05	0	0.000130315	0.000138369	0	0	0	0
A-1	2255	Thaumarchaeota	0	1.22871e-05	0	1.35659e-05	0	0	0	0	0	0	0	1.35345e-05	2.78311e-05	0	0	0.00042385	0.00510613	0.00431893	0.00617813	0.00530105	0.00014824	0.0010718	0.000974795	0.00203188	0.0020893	0.00319986	0.00220097	0.00223099	0.00854318	0.00469006	0	0	0	0	0	0	0	0	0	0	0	4.88683e-05	0	0	0	0	0
A-1	3901	Proteobacteria	7.4354e-05	7.37228e-05	6.64461e-05	0.000108528	4.23233e-05	0	0	7.85741e-05	2.52602e-05	5.29801e-05	0.000128304	1.35345e-05	1.39156e-05	1.41265e-05	1.54849e-05	0.000533231	0.00202272	0.0016313	0.00915847	0.0101932	0.000424956	0.000859463	0.000726123	0.000858661	0.000938803	0.000837128	0.00103255	0.00394615	0.0124028	0.00910504	0.00211492	0.00484682	0.00471217	1.71556e-05	3.66015e-05	1.75372e-05	0	8.44431e-06	1.79958e-05	0	0	0	8.64805e-06	4.0823e-05	4.7227e-05	7.69432e-05	9.39471e-05
A-1	1680	Proteobacteria	0	0	0	0	0	0	0	0	0	0	0	0	2.78311e-05	0	1.54849e-05	0.000765665	0.00236806	0.00409162	0.00182914	0.00147495	9.88269e-06	0.000293228	0.000358088	0.00113071	0.00156467	0.00195591	0.00146731	0.00438461	0.00348377	0.00334218	0.001562	0.00493039	0.00639615	0	0	0	0	0	0	0	0	0	0	0	0	0	0
A-1	6052	Thaumarchaeota	0	0	1.32892e-05	0	0	0	0	0	0	0	0	0	1.39156e-05	0	0	0.00121686	0.0185621	0.0121813	0.00864682	0.000394293	8.89442e-05	0.000546012	0.000855432	0.00139426	0.00294526	0.00866858	0.000665725	0.000154751	2.89109e-05	0	0	0	0	0	0	0	0	0	0	0.00054652	0	0	0	0	0	0	0
A-1	7261	Proteobacteria	0	0	0	0	0	0	0	0	0	0	0	0	0	0	0	0.00165438	0.0063395	0.00437242	0.00560253	0.00219052	0.000326129	0.00202227	0.00187996	0.00353666	0.00522784	0.0063919	0.00308407	0.00239864	0.00215386	0.00123785	0.00106437	0	0.000206804	0	0	0	0	0	0	0	0	0	0	0	0	0	0
A-1	2233	Thaumarchaeota	0	0	0	0	0	0	0	1.30957e-05	0	0	0	0	1.39156e-05	0	0	8.20356e-05	0.00300941	0.00514795	0.0319907	0.023088	6.91788e-05	0.000202227	0.000139256	0.000357067	0.000432586	0.00235491	2.71724e-05	0.00257918	0.000245743	0	0	0	2.95434e-05	0	0	0	0	0	0	0	0	0	0	0	0	0	0
A-2	3257	Thaumarchaeota	0.000879856	0.000491485	0.000239206	0.000108528	0.000931112	0.00212447	0.000625518	0.00145362	0.000745175	0.000450331	0.00017496	0.00209785	0.0029501	0.00262753	0.000619396	0.0569053	0.0470035	0.0426812	0.039627	0.000949224	0.0373467	0.040051	0.0387332	0.0363358	0.0435623	0.0348151	0.0415738	0.0196791	0.00115644	2.75077e-05	0.0191864	0.00163789	0.00682453	0.000360268	0.00436473	0.00505073	0.000701009	0.00368172	1.79958e-05	0.00390017	0.00016946	0.0067764	2.59442e-05	0.00149684	0.000440785	0.000169275	0.00131526
A-2	2254	Thaumarchaeota	3.7177e-05	0	0	0	0.00134024	0.0026779	0.000465502	7.85741e-05	0	0	0	0.00311295	0.00421641	0.00371527	0.000356153	0.024679	0.00219539	5.34852e-05	0	1.46034e-05	0.0133219	0.030698	0.0305369	0.0244251	0.0195952	0.0111721	0.0247405	0.00804704	0.00265981	1.37538e-05	0.00865322	0.00245684	0.0210644	0	0.00324839	0.00446323	0.000278896	0.00306528	0	0.0046537	0	0.00266332	0	2.72153e-05	0	0	0
A-2	3340	Thaumarchaeota	7.4354e-05	3.68614e-05	3.98676e-05	0	0.00117094	0.00178527	0.000494596	0.000275009	1.26301e-05	1.3245e-05	0	0.00170535	0.00329799	0.00223199	0.000309698	0.0146297	0.0106686	0.00704668	0.000396526	0	0.00573196	0.012447	0.0103945	0.0135685	0.0148368	0.0123144	0.0172545	0.00653822	0.000101188	0	0.00957936	0.0049471	0.00506669	0	0.00830855	0.0104171	0.000203519	0.00506658	0.000575866	0.00903415	0	0.0118424	0	4.0823e-05	0	1.53886e-05	0
A-2	2595	Thaumarchaeota	2.47847e-05	0	0	0	0.000790034	0.000714107	1.45469e-05	1.30957e-05	0	0	0	0.00151587	0.00154463	0.00179406	0.000108394	0.0117311	0.013937	0.00319574	0.000102329	0	0.00446698	0.0137312	0.0118865	0.0152689	0.0156099	0.0217653	0.0102984	0.00277262	0.000101188	1.37538e-05	0.00311018	0	8.86302e-05	0	0.00095164	0.00109608	7.53773e-05	0.0015622	0	0.000463714	8.91894e-06	0.00142533	0.000596715	0	0	0	0
A-2	4553	Thaumarchaeota	0.000433732	0.000245743	0.000305652	1.35659e-05	8.46465e-05	0.000321348	2.90939e-05	0.000445253	0.000555724	9.27152e-05	6.99839e-05	0.00029776	0.000473129	0.000635692	0.000185819	0.00650816	0.0127777	0.00561595	0.0089666	7.30172e-05	0.0059395	0.00869574	0.00793761	0.00728587	0.00648878	0.00607896	0.00874952	0.00398483	0.000419208	0	0.00367693	0	0.00134423	0.000162978	0.000201309	7.0149e-05	1.50755e-05	0.000253329	8.9979e-06	0.00134974	0	0.000211763	0	0.000421838	1.57423e-05	0	1.3421e-05
A-2	2323	Thaumarchaeota	9.91387e-05	0	0	0	0.000423233	0.00107116	0.000407314	0.000209531	1.26301e-05	1.3245e-05	0	0.00119104	0.00121065	0.00182232	0.000774245	0.00834028	0.00122103	0.000521481	0	0	0.0108215	0.00985854	0.00918097	0.00656323	0.00362636	0.00178379	0.00851856	0.00608687	0.000939605	0	0.00221169	0	0	0	0.00180263	0.00308656	7.53773e-06	0.000810653	0	0.00149879	0	0.00128687	0	1.36077e-05	0	0	0
A-2	33515	Thaumarchaeota	2.47847e-05	0	0	0	0.000338586	0.000642696	0.000218204	9.16698e-05	0	0	0	0.000500778	0.000709694	0.000536807	0.000154849	0.00546904	0.00431678	0.00160456	0	0	0.000177888	0.000242672	0.000179044	0.000246546	0.000285322	0.000242532	0.0105157	0.00417827	0.000101188	0	0.00478277	0.000701954	0.00394404	0	0.000219609	0.000263059	1.50755e-05	0.000168886	8.9979e-06	0.000256699	0	0.000374657	0	0	0	0	0
A-2	4638	Thaumarchaeota	1.23923e-05	0	0	0	0	7.14107e-05	2.90939e-05	1.30957e-05	0	0	0	6.76727e-05	5.56622e-05	7.06324e-05	1.54849e-05	0.00336346	0.014529	0.00587	0.000460482	0	0.000958621	0.00326596	0.00257624	0.00407226	0.00449153	0.00687697	0.00438835	0.000760858	0	0	8.29382e-05	1.67132e-05	0.00614503	0	0.00024706	0.000131529	0	7.59988e-05	0	0	0	0	0	0	0	0	0
A-2	5813	Thaumarchaeota	0.000111531	0	0	0	0.000155185	0.000142821	4.36408e-05	5.23828e-05	5.05204e-05	0	0	0.000162415	0.000333973	0.000197771	6.19396e-05	0.00252943	0.00212139	0.00145747	7.6747e-05	0	0.00118592	0.00235594	0.00220821	0.00245696	0.0028072	0.00282433	0.00301614	0.000954297	1.44555e-05	0	0.00165876	0.000869086	0.00051701	0	0.00539873	0.00423524	0.000354273	0.00295551	0.000764822	0.00454606	0	0.00926869	0	1.36077e-05	0	0	0
A-2	3898	Thaumarchaeota	0	1.22871e-05	0	0	0.000155185	0.000178527	0	0	0	0	0	9.47418e-05	0.000292227	8.47589e-05	0	0.00388302	0.0127283	0.00455962	0.000677931	0.000306672	0.000751085	0.00374119	0.00319295	0.00622317	0.00533829	0.00565648	0.00197	0.000722171	0	0	0.000373222	0	0	0	4.57519e-05	0.000131529	0	0	0	8.28061e-06	0	2.44341e-05	0.000415106	0	0	0	0
A-2	3823	Thaumarchaeota	0	0	0	0	1.41078e-05	0.000124969	1.45469e-05	1.30957e-05	0	0	0	0.000243622	0.000208733	8.47589e-05	1.54849e-05	0.00332244	0.00534047	0.0012569	0	0	0.00168006	0.00469166	0.00426721	0.00714134	0.00759326	0.00952135	0.011195	0.00192149	0.000867328	0	0.0045616	0	0.000915846	0	0	0.000341976	0	0.000236441	0	0.000927429	0	0.000513117	0	0	0	0	0
B	724	Atribacteria	0	0	0	1.35659e-05	0.00134024	0.0656979	0.072822	1.30957e-05	1.26301e-05	0	0	0.00843202	0.0326042	0.0537654	0.0588117	0	0	0	0	0	0	0	0	0	0	0	0	0	0	0	0	0	0	0.0001544	4.57519e-05	0.00227107	0.057445	0.0851017	0.212405	0.0573432	0.182044	0.298056	0.0301558	0	0	0	0
B	910	Bacteroidetes	0	1.22871e-05	0	6.78297e-05	0.00640492	0.0273146	0.025879	0	0	0	0	0.0128984	0.0224458	0.0239868	0.0119698	0	1.23336e-05	0	0	0	0	0	0	0	0	0	0	0	0	0	0	0	0	8.5778e-06	0.0071556	0.0088037	0.0432892	0.0333043	0.0144956	0.0139446	0.0205225	0.0215183	0.00335544	0	0	0	0
B	1696	Chloroflexi	0	0	0	6.78297e-05	0.000507879	0.000339201	0.000363673	0	0	0	0	0.000433106	0.000194818	0.000226024	0.000325183	0	0	0	0	0	0	0	0	0	0	0	0	0	0	0	0	0	0	3.43112e-05	0.00193073	0.0098647	0.0318318	0.0121767	0.0361716	0.0108559	0.068435	0.0209156	0.102773	0	0	0	0
B	3239	Atribacteria	0	0	0	0	0.000268047	0.015871	0.0160598	0	0	0	0	0.00181363	0.00711085	0.0104536	0.0124189	0	0	0	0	0	0	0	0	0	0	0	0	0	0	0	0	0	0	3.43112e-05	9.15039e-06	0.000464737	0.0135302	0.0197259	0.0505682	0.013986	0.044452	0.0720807	0.00707411	0	0	0	0
B	1740	Chloroflexi	0	0	0	0	0	0.000178527	0.000320033	0	0	0	0	4.06036e-05	0.000166987	9.88854e-05	0.000216789	0	0	0	0	0	0	0	0	0	0	0	0	0	0	0	0	0	0	0.000248756	1.83008e-05	0.000219216	0.0170654	0.0110789	0.0277495	0.00962207	0.038182	0.0415055	0.0480918	0	0	0	0
B	3329	Planctomycetes	0	3.68614e-05	1.32892e-05	0.000149225	0.00111451	0.0073553	0.00541146	5.23828e-05	6.31504e-05	0	0	0.00504839	0.0112159	0.00925285	0.0174205	0	1.23336e-05	0	0	0	0	0	0	0	0	0	0	0	0	0	0	0	0	0	0.00118955	0.00469121	0.0180453	0.0238552	0.0107525	0.00347786	0.00637704	0	0.00147882	0	0	0	0
B	3555	Planctomycetes	2.47847e-05	0	0	0	0.000324478	0.0228514	0.0137323	0	0	0	0	0.00295053	0.0128301	0.018647	0.0165689	0	0	0	0	0	9.88269e-06	0	0	0	0	0	0	0	0	0	0.00170023	0.00228971	0.000974932	0	0.00495036	0.00769885	0.00661059	0.00365638	0.00296931	0.0108973	0.000990002	0.00467507	0.0064255	0	0	0	0
B	5979	Planctomycetes	0	0	0	1.35659e-05	0.00183401	0.00426679	0.00439317	0	0	1.3245e-05	0	0.00341071	0.00666555	0.00542457	0.00563651	0	2.46673e-05	0	0	0	0	0	0	0	0	0	0	0	0	0	0.00306871	0	0	0	0.00705495	0.0126619	0.00746235	0.00728744	0.00208751	0.00837998	0.0041919	0.00310314	0.00239551	0	0	0	0
B	3133	Planctomycetes	6.19617e-05	8.60099e-05	0.000225917	0.000664731	0.00252529	0.00573071	0.0057024	3.92871e-05	7.57805e-05	0.000145695	0.000104976	0.00419571	0.00691603	0.00737403	0.00785085	1.36726e-05	1.23336e-05	0	0	0	0	0	9.94688e-06	0	0	0	0	0	0	1.37538e-05	0.00398103	0.0157605	0	0.000145823	0.00206799	0.00629587	0.00737943	0.0121598	0.0047419	0.00514226	0.00652866	0	0.00234362	0	0	1.53886e-05	0
B	6008	Chloroflexi	0	1.22871e-05	0	0	4.23233e-05	0.00282072	0.00362219	0	0	0	0	0.000717331	0.00221257	0.00340448	0.00336023	0	0	0	0	0	0	0	0	0	0	0	0	0	0	0	0	0	0	2.57334e-05	2.74512e-05	0.00133283	0.0375982	0.0217272	0.02164	0.0120235	0.0152514	0.00662165	0.00181609	0	0	0	0
B	3393	Aerophobetes	0	0	0	0	8.46465e-05	0.000749813	0.000960098	0	0	0	0	0.000730866	0.00108541	0.00076283	0.000696821	0	0	0	0	0	0	0	0	0	0	0	0	0	0	0	0.000939967	0	2.95434e-05	8.5778e-06	0.00499611	0.00345484	0.00699501	0.0122105	0.00408505	0.0277649	0.0106403	0.00918724	0.0329664	0	0	0	0
B	3330	Planctomycetes	0	0	1.32892e-05	0	0.00101576	0.00274931	0.00241479	0	1.26301e-05	0	0	0.00180009	0.00346497	0.00257102	0.00312795	0	0	0	0	0	0	0	0	0	0	0	0	0	0	0	0.00234992	1.67132e-05	0	8.5778e-06	0.00503271	0.00930351	0.00550254	0.00520169	0.00155664	0.00601173	0.00303244	0.00241084	0.00206688	0	0	0	0
B	5811	Planctomycetes	0	0	0	1.35659e-05	0.00012697	0.0135323	0.00915002	0	0	0	0	0.00166475	0.00864156	0.0110187	0.0110098	0	0	0	0	1.46034e-05	0	0	0	0	0	0	0	0	0	0	0.000608214	0.000534822	1.47717e-05	0	0.00253466	0.00431416	0.00500505	0.00264307	0.00224948	0.00675698	0.000392433	0.00381987	0.00365813	0	0	0	0
C	1799	Proteobacteria	0.0117108	0.0139213	0.0212627	0.0358277	0.0241807	0.00228514	0.00209476	0.00993963	0.00978832	0.0212583	0.0177642	0.00711917	0.00720826	0.00281117	0.00252404	0.00127155	0.000727685	0.000534852	2.55823e-05	0	0.00203583	0.00147625	0.00146219	0.00140276	0.00146343	0.000970129	0.00146731	0.000438461	0.000419208	0	2.76461e-05	0	0.000265891	0.00523246	0.00312028	0.00312163	0.00214071	0.00138487	0.000917786	0.000869464	0.00118622	0.00213392	8.64805e-06	0.00638199	0.00730444	0.00678639	0.00468394
C	2481	Proteobacteria	0.0102237	0.0125452	0.0206514	0.0321649	0.0226571	0.00235655	0.00241479	0.00920627	0.0090684	0.0201192	0.0158747	0.00625296	0.00692995	0.00264165	0.00284922	0.0013946	0.000838688	0.000454624	5.11646e-05	0	0.00163064	0.00123358	0.00140251	0.00133475	0.00129776	0.000844951	0.00123635	0.000386877	0.000592674	0	0	0	0.000339749	0.00623606	0.00339479	0.00389327	0.00269851	0.00164664	0.000962776	0.000770097	0.00132892	0.00219093	0	0.00537503	0.00628119	0.00600157	0.00382499
C	66036	Bacteroidetes	0.0105335	0.00657361	0.0053024	0.021502	0.00780159	0.000767665	0.000436408	0.0105551	0.00593614	0.00635762	0.0275737	0.00180009	0.00129415	0.000579186	0.00109943	0.000177744	3.70009e-05	2.67426e-05	0	0	0.0005139	8.08906e-05	0.000119363	8.50159e-05	9.20395e-05	0	4.07587e-05	0.000116063	0	0	1.3823e-05	0	0.000206804	0.00114943	0.000887588	0.000385819	0.000278896	0.000135109	6.29853e-05	0	0.000124865	0.000219907	0	0.0101513	0.00157423	0.000523214	0.00209368
C	5940	Bacteroidetes	0.00397794	0.00684393	0.0102327	0.00443606	0.00805553	0.00273146	0.00416042	0.00399419	0.00630241	0.00809272	0.00193622	0.00527847	0.00327016	0.00298069	0.00778891	0.000656285	0.000197338	0.000548224	0	0	0.0005139	0.000707793	0.000686335	0.000382572	0.000266915	3.12945e-05	0.000557035	0.00107036	0	0	0	0	0	0.00288214	0.00171112	0.00187649	8.2915e-05	0.00060799	4.49895e-05	0.000240138	1.78379e-05	0.000211763	1.72961e-05	0.00401426	0.00294382	0.00210824	0.00322104
C	2851	Proteobacteria	0.0076089	0.0057258	0.00366782	0.00710855	0.00111451	7.14107e-05	4.36408e-05	0.00734668	0.00683288	0.00475497	0.0102643	0.000825607	8.34934e-05	4.23795e-05	0.000232274	9.57082e-05	1.23336e-05	0	0	0	0.000138358	2.02227e-05	4.97344e-05	2.55048e-05	3.68158e-05	0	5.43449e-05	0	0	0	0	0	2.95434e-05	0.00116658	0.0012902	0	9.04527e-05	0.000202663	0	0.000712133	0	0	0	0.00759308	0.00473844	0.00120031	0.00138236
C	803	Proteobacteria	0.00199517	0.00196594	0.00389374	0.00856011	0.00135434	0	0	0.00197745	0.00224816	0.00504636	0.0106609	0.000554916	2.78311e-05	0	3.09698e-05	0.000136726	0	0	0	1.46034e-05	9.88269e-05	5.05566e-05	1.98938e-05	0	9.20395e-06	0	2.71724e-05	0	0	0	0	0	0	0.001158	0.00310198	0.00149067	0	0	8.9979e-06	0	0	0	0	0.000530699	0.000440785	0.000507825	0.00114079
D	4820	Thaumarchaeota	0.0528657	0.0678495	0.0655158	0.0120059	0.00128381	0.00126754	0.00218204	0.0467516	0.0610286	0.0611921	0.0151049	0.000852676	0.00154463	0.000932348	0.00952322	1.36726e-05	1.23336e-05	0	1.27912e-05	0	0	0	0	0	9.20395e-06	0	2.71724e-05	0	0	1.37538e-05	0	0	0	0.0463287	0.0162328	0.00380558	0.00403268	0.00352128	0.0112204	0.00391673	0.010997	0.00984696	0.0073249	0.0615883	0.0761771	0.0681101	0.0429338
D	3851	Thaumarchaeota	0.0412169	0.0541494	0.0613164	0.0101609	0.000917004	0.000874781	0.0016729	0.0381477	0.0517834	0.0539868	0.012912	0.000785004	0.00105758	0.00080521	0.0074947	0	4.93346e-05	0	0	0	0	0	0	0	9.20395e-06	0	1.35862e-05	1.28959e-05	0	1.37538e-05	0	0	0	0.042726	0.0141282	0.00355129	0.00305278	0.00353816	0.0094298	0.00314663	0.010123	0.00818544	0.00745462	0.0565943	0.0706358	0.0574304	0.0409475
D	11204	Thaumarchaeota	0.0297788	0.038557	0.0421401	0.00781398	0.000733603	0.000660549	0.00146924	0.0264795	0.0387744	0.0373245	0.00928453	0.000649658	0.000890596	0.000663945	0.00537326	4.10178e-05	2.46673e-05	1.33713e-05	0	0	0	0	1.98938e-05	8.50159e-06	0	0	1.35862e-05	1.28959e-05	1.44555e-05	0	1.3823e-05	0	0	0.0454709	0.0162602	0.00377051	0.00378394	0.00379149	0.0111034	0.00342817	0.0107741	0.00969221	0.00874318	0.0422246	0.0497615	0.0447502	0.0329754
D	3079	Thaumarchaeota	0.00863746	0.0119185	0.013648	0.00264536	0.000239832	0.000303496	0.000581877	0.00883959	0.011986	0.0123974	0.00278769	0.000203018	0.000236565	0.000127138	0.00162592	0	0	0	1.27912e-05	0	0	0	0	0	0	0	0	0	0	0	0	0	0	0.0169154	0.00548108	0.00125391	0.00118342	0.00108087	0.0034462	0.00109304	0.00379947	0.0032416	0.00288845	0.0122877	0.0152543	0.0140498	0.00979734
E	2275	Gemmatimonadetes	0.00763368	0.00783919	0.00753498	0.00412405	0.000395017	8.92634e-05	0.000116375	0.00696691	0.00880317	0.00696689	0.00509716	0.000135345	0.000153071	0.000183644	7.74245e-05	0.00504519	0.000752353	0.00100285	8.95381e-05	4.38103e-05	0.00428909	0.0040142	0.00465514	0.00335813	0.00263233	0.00216714	0.00336938	0.000941401	0	0	0.00013823	3.34264e-05	0.00388496	0.0037485	0.000457519	0.000631341	2.26132e-05	0.000211108	0.00021595	6.62449e-05	8.91894e-05	0	0	0.00714402	0.00577743	0.00393949	0.00153
E	4314	Gemmatimonadetes	0.00506847	0.00717568	0.0073888	0.000420544	0.000155185	3.57054e-05	1.45469e-05	0.00474064	0.00607507	0.00675497	0.000979775	1.35345e-05	0	2.8253e-05	4.64547e-05	0.00135359	0.000604349	0.000588338	0.000255823	2.92069e-05	0.0012551	0.00202227	0.00148209	0.00148778	0.00146343	0.000954482	0.00177979	0.000399773	1.44555e-05	0	0.000193523	0.000200558	0.000753357	0.00736833	0.00046667	0.000271827	0.00023367	0.000101332	5.39874e-05	0.000480276	8.91894e-06	8.14472e-06	0	0.0112808	0.0114447	0.00760199	0.00393236
E	9463	Gemmatimonadetes	0.00277588	0.00449709	0.00427913	8.13957e-05	4.23233e-05	1.78527e-05	0.000101829	0.0033525	0.00575932	0.00421192	0.000221616	2.70691e-05	0.000166987	0.00024015	0.000557457	0.00125788	0.000185005	0.000414511	0.00033257	0.000321276	0.00145276	0.00189082	0.0022281	0.0016238	0.00107686	0.000641537	0.00198359	0.00141855	0.000115644	0	4.14691e-05	0.00723681	0.000147717	0.00727397	0.000649677	0.000166604	0.000437188	0.000219552	0	8.28061e-06	2.67568e-05	0	0	0.00907631	0.0107205	0.00617084	0.0029392
E	41290	Proteobacteria	0.000594832	0.000565208	0.00124919	1.35659e-05	0	0	0	0.000497636	0.000366273	0.000847682	0	0	0	0	0	0.000136726	2.46673e-05	4.01139e-05	0	0	0.00040519	0.000475232	0.000278513	0.000246546	0.000202487	2.34709e-05	0.000326069	0.000154751	1.44555e-05	0	0	0	0.00162489	0.00659633	0.00113465	7.0149e-05	7.53773e-06	0	0	0	1.78379e-05	8.14472e-06	0	0.00566079	0.00955559	0.0122955	0.0101329
F	813	Proteobacteria	0.00991387	0.0119062	0.0154952	0.00723065	0.00500825	0.00274931	0.00126558	0.00794908	0.0108619	0.0143046	0.00513215	0.00388441	0.00435557	0.00340448	0.0014401	0.0103912	0.00331775	0.00207255	0.00416992	0.000993034	0.0097641	0.0121437	0.0117373	0.0109245	0.00952609	0.00818351	0.0102984	0.00631899	2.89109e-05	0.0001788	0.00729856	0	0.00731199	0.0140933	0.00141831	0.000648878	0.000474877	0	0.000467891	0	8.91894e-06	0	0	0.00877694	0.0117123	0.0154348	0.00982418
F	1567	Acidobacteria	0.00488258	0.00640159	0.00891706	0.00591475	0.00238421	0.00124969	0.000741894	0.00327392	0.00788118	0.00796026	0.00641519	0.00221967	0.002143	0.00258515	0.00153301	0.00505886	0.0038111	0.00278123	0.0024559	0.000131431	0.00323164	0.00743182	0.00708218	0.00723486	0.00763007	0.00699432	0.00630401	0.00303054	0.00164792	0.000632676	0.0036631	0.0036769	7.38585e-05	0.00548121	0.00200393	0.00193787	0.00066332	4.22215e-05	3.59916e-05	0	0.000347838	1.62894e-05	0	0.0087089	0.0114604	0.0106797	0.00594551
F	10763	Proteobacteria	0.00257761	0.00298577	0.00446518	0.00238761	0.00114273	0.000678402	0.00033458	0.00187268	0.00286703	0.00402649	0.00128304	0.00106923	0.00121065	0.00101711	0.000449062	0.00285757	0.000962025	0.000695308	0.000920963	0.000219052	0.00253985	0.00295251	0.0027155	0.00293305	0.00248507	0.00210455	0.00263573	0.00141855	2.89109e-05	4.12615e-05	0.00217022	0	0.00171352	0.00270201	0.000201309	0.000113992	0.000143217	0	7.19832e-05	0	0	0	0	0.00200033	0.00340034	0.00390871	0.00269762
[truncated: 45 more columns]
